# Supplementary material for: Cytosinium hydrogen selenite
Source: Acta Crystallogr Sect E Struct Rep Online. 2014 Jan 22;70(Pt 2):o186–7. doi: 10.1107/S1600536814001275 (PMC3998338; doi:10.1107/S1600536814001275)
Supplement: Supplementary file 1 [file e-70-0o186-sup1.cif]

##############################################################################
#                                                                            #
# This CIF contains the data in a paper accepted for publication in          #
# Acta Crystallographica Section E. It conforms to the requirements of       #
# Notes for Authors for Acta Crystallographica Section E, and has been       #
# peer reviewed under the auspices of the IUCr Commission on Journals.       #
#                                                                            #
# Full details of the Crystallographic Information File format               #
# are given in the paper "The Crystallographic Information File (CIF):       #
# a New Standard Archive File for Crystallography" by S. R. Hall, F. H.      #
# Allen and I. D. Brown [Acta Cryst. (1991), A47, 655-685].                  #
#                                                                            #
# The current version of the core CIF dictionary is obtainable from          #
# ftp://ftp.iucr.org/pub/cif_core.dic.                                       #
#                                                                            #
# Software is freely available for graphical display of the structure(s)     #
# in this CIF. For information consult the CIF software page                 #
# http://www.iucr.org/resources/cif/software.                                #
#                                                                            #
# This file may be used for bona fide research purposes within the           #
# scientific community so long as proper attribution is given to the journal # 
# article from which it was obtained.                                        #
#                                                                            #
##############################################################################
data_Global
_audit_creation_method     SHELXL-97
_journal_date_recd_electronic     2014-01-14
_journal_date_accepted     2014-01-17
_journal_name_full     'Acta Crystallographica, Section E'
_journal_year     2014
_journal_volume     70
_journal_issue      2
_journal_page_first     o186
_journal_page_last     o187
_journal_paper_category     QO
_journal_paper_doi     10.1107/S1600536814001275
_journal_coeditor_code     SU2689
_publ_contact_author_name     'Nourredine Benali-Cherif '
_publ_contact_author_address
;
Laboratoire des Structures, Propri\'et\'es et Interactions InterAtomiques.
Universit\'e Abbes Laghrour-Khenchela.
40000, Khenchela. Algeria.
;
_publ_contact_author_email     'benalicherif@hotmail.com'
_publ_contact_author_fax     '00 (213) 32 33 19 60'
_publ_contact_author_phone     '00 (213) 32 33 19 60'
_publ_section_title
;
Cytosinium hydrogen selenite
;
loop_
    _publ_author_name
    _publ_author_address
    'Radhwane Takouachet'
;
Laboratoire des Structures, Propri\'et\'es et Interactions InterAtomiques
Universit\'e Abbes Laghrour-Khenchela
40000 Khenchela
Algeria
;
    'Rim Benali-Cherif'
;
Laboratoire des Structures, Propri\'et\'es et Interactions InterAtomiques
Universit\'e Abbes Laghrour-Khenchela
40000 Khenchela
Algeria
;
    'Nourredine Benali-Cherif'
;
Laboratoire des Structures, Propri\'et\'es et Interactions InterAtomiques
Universit\'e Abbes Laghrour-Khenchela
40000 Khenchela
Algeria
;
_chemical_name_systematic
;
Please consider this CIF submission for publication as a new structure in Acta
Crystallographica Section E. The figures and structure factors will be sent by
e-mail.
;
data_I
_database_code_depnum_ccdc_archive 'CCDC 982125'
_audit_creation_method     SHELXL-2013
_chemical_name_systematic
;
6-Amino-2-methylidene-2,3-dihydropyrimidin-1-ium hydrogen selenite
;
_chemical_name_common
;
Cytosinium hydrogen selenite
;
_chemical_formula_moiety     'C4 H6 N3 O +, H O3 Se -'
_chemical_formula_sum     'C4 H7 N3 O4 Se'
_chemical_formula_iupac     'C4 H6 N3 O +, H Se O3 -'
_chemical_formula_weight     240.09
_chemical_melting_point     ?
_shelx_space_group_comment
;
The symmetry employed for this shelxl refinement is uniquely defined
by the following loop, which should always be used as a source of
symmetry information in preference to the above space-group names.
They are only intended as comments.
;
_space_group_crystal_system     orthorhombic
_space_group_name_H-M_alt     'P c a 21'
_space_group_name_Hall     'P 2c -2ac'
loop_
    _space_group_symop_operation_xyz
    'x, y, z'
    '-x, -y, z+1/2'
    '-x+1/2, y, z+1/2'
    'x+1/2, -y, z'
_cell_length_a     7.0051(3)
_cell_length_b     8.6342(2)
_cell_length_c     12.7131(3)
_cell_angle_alpha     90
_cell_angle_beta     90
_cell_angle_gamma     90
_cell_volume     768.93(4)
_cell_formula_units_Z     4
_cell_measurement_reflns_used     5415
_cell_measurement_theta_min     3.75
_cell_measurement_theta_max     29.51
_cell_measurement_temperature     293(2)
_exptl_crystal_description     'prism'
_exptl_crystal_colour     'colourless'
_exptl_crystal_size_max     0.20
_exptl_crystal_size_mid     0.15
_exptl_crystal_size_min     0.10
_exptl_crystal_density_diffrn     2.074
_exptl_crystal_density_meas     ?
_exptl_crystal_density_method     ?
_exptl_crystal_F_000     472
_exptl_absorpt_coefficient_mu     4.863
_exptl_absorpt_correction_type     multi-scan
_exptl_absorpt_process_details     '(Blessing, 1995)'
_shelx_estimated_absorpt_T_min     ?
_shelx_estimated_absorpt_T_max     ?
_exptl_absorpt_correction_T_min     0.2954
_exptl_absorpt_correction_T_max     0.3690
_exptl_special_details     ?
_diffrn_ambient_temperature     293(2)
_diffrn_radiation_type     MoK\a
_diffrn_radiation_wavelength     0.71073
_diffrn_radiation_source     'fine-focus sealed tube'
_diffrn_radiation_monochromator     graphite
_diffrn_measurement_device_type     'Nonius KappaCCD'
_diffrn_measurement_method     '\w - \q scans'
_diffrn_detector_area_resol_mean     ?
_diffrn_reflns_number     4568
_diffrn_reflns_av_R_equivalents     0.0673
_diffrn_reflns_theta_min     3.746
_diffrn_reflns_theta_max     25.995
_diffrn_reflns_theta_full     25.242
_diffrn_measured_fraction_theta_max     0.995
_diffrn_measured_fraction_theta_full     0.993
_diffrn_reflns_limit_h_min     -8
_diffrn_reflns_limit_h_max     8
_diffrn_reflns_limit_k_min     -10
_diffrn_reflns_limit_k_max     10
_diffrn_reflns_limit_l_min     -14
_diffrn_reflns_limit_l_max     15
_refine_special_details     ?
_reflns_number_total     1494
_reflns_number_gt     1283
_reflns_threshold_expression     'I > 2\s(I)'
_refine_ls_structure_factor_coef     Fsqd
_refine_ls_matrix_type     full
_refine_ls_R_factor_all     0.0513
_refine_ls_R_factor_gt     0.0416
_refine_ls_wR_factor_gt     0.0929
_refine_ls_wR_factor_ref     0.0977
_refine_ls_goodness_of_fit_ref     1.042
_refine_ls_restrained_S_all     1.040
_refine_ls_number_reflns     1494
_refine_ls_number_parameters     125
_refine_ls_number_restraints     7
_refine_ls_hydrogen_treatment     mixed
_refine_ls_weighting_scheme     calc
_refine_ls_weighting_details
              'w=1/[\s^2^(Fo^2^)+(0.0404P)^2^+0.8215P] where P=(Fo^2^+2Fc^2^)/3'
_atom_sites_solution_hydrogens     difmap
_atom_sites_solution_primary     direct
_atom_sites_solution_secondary     difmap
_refine_ls_shift/su_max     0.000
_refine_ls_shift/su_mean     0.000
_refine_diff_density_max     0.455
_refine_diff_density_min     -0.492
_refine_ls_extinction_method     SHELXL
_refine_ls_extinction_coef     0.018(4)
_refine_ls_extinction_expression
                                  'Fc^*^=kFc[1+0.001xFc^2^\l^3^/sin(2\q)]^-1/4^'
_refine_ls_abs_structure_details
;
Flack parameter determined using 518 quotients
[(<i>I</i>^+^)-(<i>I</i>^-^)]/[(<i>I</i>^+^)+(<i>I</i>^-^)]
(Parsons <i>et al.</i>, 2013)
;
_refine_ls_abs_structure_Flack     -0.02(3)
loop_
    _atom_type_symbol
    _atom_type_description
    _atom_type_scat_dispersion_real
    _atom_type_scat_dispersion_imag
    _atom_type_scat_source
    'C' 'C' 0.0033 0.0016
                         'International Tables Vol C Tables 4.2.6.8 and 6.1.1.4'
    'H' 'H' 0.0000 0.0000
                         'International Tables Vol C Tables 4.2.6.8 and 6.1.1.4'
    'N' 'N' 0.0061 0.0033
                         'International Tables Vol C Tables 4.2.6.8 and 6.1.1.4'
    'O' 'O' 0.0106 0.0060
                         'International Tables Vol C Tables 4.2.6.8 and 6.1.1.4'
    'Se' 'Se' -0.0929 2.2259
                         'International Tables Vol C Tables 4.2.6.8 and 6.1.1.4'
_computing_data_collection     'COLLECT (Hooft, 1998)'
_computing_cell_refinement     'DENZO and SCALEPACK (Otwinowski & Minor, 1997)'
_computing_data_reduction     'DENZO and SCALEPACK (Otwinowski & Minor, 1997)'
_computing_structure_solution     'SIR2004 (Burla <i>et al.</i>, 2005)'
_computing_structure_refinement     'SHELXL-2013 (Sheldrick, 2008)'
_computing_molecular_graphics     'Platon (Spek, 2009)'
_computing_publication_material
                         'SHELXL-2013 (Sheldrick, 2008) and Platon (Spek, 2009)'
loop_
    _atom_site_type_symbol
    _atom_site_label
    _atom_site_fract_x
    _atom_site_fract_y
    _atom_site_fract_z
    _atom_site_U_iso_or_equiv
    _atom_site_adp_type
    _atom_site_calc_flag
    _atom_site_occupancy
    _atom_site_disorder_assembly
    _atom_site_disorder_group
    O O1 0.9370(10) 0.0316(8) 0.0502(5) 0.050(2) Uani d 1 . .
    N N1 0.8269(12) -0.0384(8) 0.2127(7) 0.0392(19) Uani d 1 . .
    H H1A 0.832(17) -0.134(5) 0.194(8) 0.047 Uiso d 1 . .
    N N2 0.8534(12) 0.2200(8) 0.1669(6) 0.0363(17) Uani d 1 . .
    H H2A 0.885(14) 0.300(8) 0.130(7) 0.044 Uiso d 1 . .
    N N3 0.7775(19) 0.4148(8) 0.2818(10) 0.047(3) Uani d 1 . .
    H H3A 0.732(17) 0.455(9) 0.337(5) 0.056 Uiso d 1 . .
    H H3B 0.817(16) 0.489(8) 0.245(6) 0.056 Uiso d 1 . .
    C C1 0.8779(14) 0.0666(10) 0.1365(8) 0.037(2) Uani d 1 . .
    C C2 0.7901(14) 0.2661(10) 0.2619(8) 0.036(2) Uani d 1 . .
    C C3 0.7485(14) 0.1527(10) 0.3383(8) 0.041(2) Uani d 1 . .
    H H3 0.7088 0.1799 0.4056 0.049 Uiso calc 1 . .
    C C4 0.7686(17) 0.0029(10) 0.3095(8) 0.041(2) Uani d 1 . .
    H H4 0.7413 -0.0742 0.3583 0.049 Uiso calc 1 . .
    Se Se1 0.43127(11) 0.36795(7) 0.02452(11) 0.0378(4) Uani d 1 . .
    O O2 0.2460(11) 0.3114(7) -0.0579(6) 0.0444(16) Uani d 1 . .
    H H2 0.147(10) 0.350(12) -0.038(10) 0.067 Uiso d 1 . .
    O O3 0.3461(15) 0.3439(7) 0.1431(6) 0.054(2) Uani d 1 . .
    O O4 0.4180(9) 0.5615(6) 0.0084(8) 0.0432(19) Uani d 1 . .
loop_
    _atom_site_aniso_label
    _atom_site_aniso_U_11
    _atom_site_aniso_U_22
    _atom_site_aniso_U_33
    _atom_site_aniso_U_12
    _atom_site_aniso_U_13
    _atom_site_aniso_U_23
    O1 0.063(4) 0.039(3) 0.048(6) 0.004(3) 0.007(3) -0.006(3)
    N1 0.051(5) 0.022(3) 0.045(5) 0.001(3) -0.005(4) 0.003(3)
    N2 0.051(4) 0.023(4) 0.035(4) 0.000(3) -0.001(3) 0.004(3)
    N3 0.062(8) 0.029(3) 0.049(5) 0.002(5) 0.004(5) -0.004(4)
    C1 0.038(5) 0.024(4) 0.047(6) -0.001(4) -0.004(4) -0.004(4)
    C2 0.043(7) 0.030(4) 0.035(6) 0.004(4) -0.002(5) -0.001(4)
    C3 0.050(6) 0.036(5) 0.036(5) -0.004(4) 0.000(4) -0.002(4)
    C4 0.045(6) 0.035(5) 0.042(6) -0.003(4) -0.003(5) 0.009(4)
    Se1 0.0425(5) 0.0233(4) 0.0475(5) 0.0031(3) -0.0018(7) -0.0008(7)
    O2 0.046(4) 0.035(3) 0.053(4) 0.002(3) -0.002(3) -0.009(3)
    O3 0.098(6) 0.022(3) 0.041(4) 0.005(3) -0.001(4) 0.002(3)
    O4 0.052(3) 0.023(3) 0.055(5) -0.001(2) 0.003(4) -0.001(3)
_geom_special_details
;
 All esds (except the esd in the dihedral angle between two l.s. planes)
 are estimated using the full covariance matrix.  The cell esds are taken
 into account individually in the estimation of esds in distances, angles
 and torsion angles; correlations between esds in cell parameters are only
 used when they are defined by crystal symmetry.  An approximate (isotropic)
 treatment of cell esds is used for estimating esds involving l.s. planes.
;
loop_
    _geom_bond_atom_site_label_1
    _geom_bond_atom_site_label_2
    _geom_bond_site_symmetry_2
    _geom_bond_distance
    _geom_bond_publ_flag
    O1 C1 . 1.211(11) ?
    N1 C4 . 1.345(14) ?
    N1 C1 . 1.374(13) ?
    N1 H1A . 0.85(3) ?
    N2 C2 . 1.346(11) ?
    N2 C1 . 1.391(11) ?
    N2 H2A . 0.86(3) ?
    N3 C2 . 1.312(12) ?
    N3 H3A . 0.84(3) ?
    N3 H3B . 0.84(3) ?
    C2 C3 . 1.409(13) ?
    C3 C4 . 1.352(12) ?
    C3 H3 . 0.9300 ?
    C4 H4 . 0.9300 ?
    Se1 O3 . 1.634(8) ?
    Se1 O4 . 1.686(6) ?
    Se1 O2 . 1.738(7) ?
    O2 H2 . 0.81(3) ?
loop_
    _geom_angle_atom_site_label_1
    _geom_angle_atom_site_label_2
    _geom_angle_atom_site_label_3
    _geom_angle_site_symmetry_1
    _geom_angle_site_symmetry_3
    _geom_angle
    _geom_angle_publ_flag
    C4 N1 C1 . . 123.3(7) ?
    C4 N1 H1A . . 121(7) ?
    C1 N1 H1A . . 115(7) ?
    C2 N2 C1 . . 124.9(8) ?
    C2 N2 H2A . . 110(7) ?
    C1 N2 H2A . . 125(7) ?
    C2 N3 H3A . . 126(6) ?
    C2 N3 H3B . . 128(6) ?
    H3A N3 H3B . . 106(5) ?
    O1 C1 N1 . . 124.3(9) ?
    O1 C1 N2 . . 122.1(9) ?
    N1 C1 N2 . . 113.6(8) ?
    N3 C2 N2 . . 119.0(9) ?
    N3 C2 C3 . . 122.2(10) ?
    N2 C2 C3 . . 118.7(8) ?
    C4 C3 C2 . . 117.2(9) ?
    C4 C3 H3 . . 121.4 ?
    C2 C3 H3 . . 121.4 ?
    N1 C4 C3 . . 122.2(8) ?
    N1 C4 H4 . . 118.9 ?
    C3 C4 H4 . . 118.9 ?
    O3 Se1 O4 . . 102.6(4) ?
    O3 Se1 O2 . . 104.3(5) ?
    O4 Se1 O2 . . 99.4(4) ?
    Se1 O2 H2 . . 110(9) ?
loop_
    _geom_torsion_atom_site_label_1
    _geom_torsion_atom_site_label_2
    _geom_torsion_atom_site_label_3
    _geom_torsion_atom_site_label_4
    _geom_torsion_site_symmetry_1
    _geom_torsion_site_symmetry_2
    _geom_torsion_site_symmetry_3
    _geom_torsion_site_symmetry_4
    _geom_torsion
    _geom_torsion_publ_flag
    C4 N1 C1 O1 . . . . 177.3(10) ?
    C4 N1 C1 N2 . . . . -3.4(14) ?
    C2 N2 C1 O1 . . . . -179.4(10) ?
    C2 N2 C1 N1 . . . . 1.3(13) ?
    C1 N2 C2 N3 . . . . 178.4(10) ?
    C1 N2 C2 C3 . . . . 1.5(15) ?
    N3 C2 C3 C4 . . . . -179.2(12) ?
    N2 C2 C3 C4 . . . . -2.4(15) ?
    C1 N1 C4 C3 . . . . 2.7(17) ?
    C2 C3 C4 N1 . . . . 0.4(16) ?
loop_
    _geom_hbond_atom_site_label_D
    _geom_hbond_atom_site_label_H
    _geom_hbond_atom_site_label_A
    _geom_hbond_site_symmetry_A
    _geom_hbond_distance_DH
    _geom_hbond_distance_HA
    _geom_hbond_distance_DA
    _geom_hbond_angle_DHA
    N1 H1A Se1 4 0.85(3) 3.04(6) 3.789(9) 148(9)
    N1 H1A O3 4 0.85(3) 1.93(3) 2.785(10) 176(10)
    N2 H2A O4 4_565 0.86(3) 1.97(5) 2.798(12) 160(10)
    N3 H3A Se1 2_665 0.84(3) 3.06(3) 3.896(12) 174(7)
    N3 H3A O2 2_665 0.84(3) 2.42(7) 3.126(12) 141(8)
    N3 H3A O4 2_665 0.84(3) 2.42(4) 3.196(17) 152(8)
    N3 H3B O3 4_565 0.84(3) 1.95(4) 2.772(12) 166(12)
    O2 H2 Se1 4_465 0.81(3) 2.97(6) 3.691(7) 149(10)
    O2 H2 O4 4_465 0.81(3) 1.87(3) 2.682(10) 180(14)
    C3 H3 O1 3_655 0.93 2.46 3.168(12) 133
    C4 H4 O2 2_655 0.93 2.31 3.196(11) 159
_shelx_hkl_checksum     41568
_shelx_hkl_file
;
  -9   2  -2  473.70  141.97
  -9   2  -1  281.27  198.37
  -9   1  -2  310.35  210.07
  -9   1  -1  472.77  157.35
  -9   0   0  207.30  181.40
   8  -6  -4 -121.45  130.42
   8  -6  -3  -88.62  158.95
   8  -6  -2  -45.52  140.05
   8  -6  -1 -137.34  145.27
   8  -6   0  185.45  157.81
   8  -5  -6   56.92   73.49
   8  -5  -5   40.73   44.31
   8  -5  -4  443.12  187.27
  -8   5  -4  143.83  150.05
  -8   5  -3  -28.02  138.42
   8  -5  -3  128.23  144.21
  -8   5  -2  874.36  184.24
   8  -5  -2  621.55  142.29
  -8   5  -1  228.23  178.11
   8  -5  -1   68.50  127.42
   8  -5   0  310.32  138.27
   8  -4  -8  626.51  147.20
   8  -4  -7   98.64  128.85
   8  -4  -6   94.68   87.93
   8  -4  -5   19.13   35.64
  -8   4  -5  121.01  138.13
   8  -4  -4  153.40  112.07
  -8   4  -4  783.54  183.51
   8  -4  -4 1175.54  141.52
   8  -4  -3  212.43  145.57
  -8   4  -3  -30.13  152.11
   8  -4  -3  -28.71   94.98
  -8   4  -2 1585.00  195.84
   8  -4  -2 1085.11  158.58
  -8   4  -1  396.98  145.46
   8  -4  -1  267.71  113.59
   8  -4   0 1116.06  164.04
   8  -3  -8  402.58  158.92
   8  -3  -7   73.85  121.70
   8  -3  -6  998.01  166.60
   8  -3  -5   30.98   85.38
  -8   3  -5   55.35  123.59
   8  -3  -5  306.42  109.68
   8  -3  -4  779.12  126.14
   8  -3  -4  588.35  113.34
  -8   3  -4  647.82  147.48
   8  -3  -3  176.57  115.62
   8  -3  -3   77.89  131.35
  -8   3  -3  331.20  153.86
   8  -3  -2  457.27   92.79
  -8   3  -2  860.39  156.73
   8  -3  -2  314.18  121.50
   8  -3  -1   73.13  110.29
  -8   3  -1   75.93  160.14
   8  -3   0  999.16  124.62
   8  -2  -9   44.19  156.30
   8  -2  -8    1.74  134.63
   8  -2  -7  -98.84  139.87
   8  -2  -6  225.97  119.15
   8  -2  -5  255.95  129.61
   8  -2  -5   28.07  101.01
   8  -2  -4  104.46   97.48
   8  -2  -4  316.35   93.63
  -8   2  -4 -199.98  151.68
  -8   2  -3  -50.72  116.66
   8  -2  -3  -92.87   89.65
   8  -2  -3   62.24   81.73
   8  -2  -2    6.69   80.27
   8  -2  -2   51.07   64.85
  -8   2  -2   86.71  176.10
  -8   2  -1  367.03  208.84
   8  -2  -1  126.69  106.19
   8  -2  -1  113.25   87.67
   8  -2   0   39.04   66.86
   8  -2   0   55.08   57.25
   8  -1  -9   -1.26  124.66
   8  -1  -8  682.57  116.57
   8   1  -7   94.37  103.93
   8  -1  -7   -9.70  119.13
   8  -1  -6  828.14  137.12
   8   1  -6  546.82  121.41
   8   1  -5   64.68   94.32
   8  -1  -5  316.23  122.48
   8  -1  -4  520.75  108.65
   8   1  -4  497.35   84.15
   8  -1  -4  190.40   91.00
   8   1  -3   10.18   68.59
   8  -1  -3   81.13   80.37
   8  -1  -3  185.34   83.52
  -8   1  -3   14.51  119.75
  -8   1  -2  912.26  287.20
   8  -1  -2  524.05  104.15
   8  -1  -2  791.55  105.42
   8  -1  -1  172.47   79.52
  -8   1  -1   69.30  165.84
   8  -1  -1  194.58   66.69
   8  -1   0 1070.05   95.08
  -8  -1   0 1059.90  218.72
   8  -1   0  727.42   99.49
   8   0  -8  458.60  160.57
   8   0  -7  201.55  102.35
   8   0  -6 1319.14  197.10
   8   0  -5  265.83   93.73
   8   0  -4 2562.49  171.88
   8   0  -3  472.63  105.36
  -8   0  -2 2136.17  266.38
   8   0  -2 1976.02  151.54
   8   0  -1  269.45   72.12
  -8   0  -1  412.10  151.41
  -8   0   0 1302.75  174.09
   7  -8  -3   69.63  139.73
   7  -8  -2  260.71  146.91
   7  -8   0  132.47  130.63
   7  -7  -6    9.50   39.89
   7  -7  -5  520.57  141.79
   7  -7  -4   78.13  144.26
   7  -7  -3  283.30  128.81
  -7   7  -3  272.04  158.14
   7  -7  -2  213.10  155.76
   7  -7  -1  745.23  194.04
   7  -7   0  179.82  141.55
   7  -6  -8  -79.99  126.59
   7  -6  -728485.66 2449.51
  -7   6  -6  -20.60  119.55
   7  -6  -6    1.43   48.29
  -7   6  -5 1480.10  199.13
   7  -6  -5  130.94  170.39
   7  -6  -4   80.94  138.05
  -7   6  -4   83.85  163.42
  -7   6  -3 1550.91  195.94
   7  -6  -3 2061.46  189.30
  -7   6  -2  154.02  142.07
   7  -6  -2   -1.87  111.56
   7  -6  -1 1999.16  300.85
   7  -6   0  429.59  127.24
   7  -5  -9  239.40  138.97
   7  -5  -8  167.54  210.71
   7  -5  -7  931.28  222.92
  -7   5  -7  168.71  121.47
  -7   5  -6 -155.54  122.93
   7  -5  -6  -13.48  119.64
  -7   5  -6  179.38  124.62
  -7   5  -5 1841.87  235.00
  -7   5  -5 1923.21  226.31
   7  -5  -5  754.85  319.88
  -7   5  -4  -48.25  108.32
   7  -5  -4   50.41   84.25
  -7   5  -4  283.42  156.71
   7  -5  -3 2844.07  240.45
  -7   5  -3 3047.31  336.75
  -7   5  -2 -151.08  140.26
   7  -5  -2   62.13  110.95
   7  -5  -1 2133.82  194.92
  -7   5  -1 2259.00  233.70
   7  -5   0  195.64  113.86
   7  -4 -10  222.47  144.45
   7  -4  -9  198.61  119.73
   7  -4  -8  -92.23  123.55
  -7   4  -8  -21.96  134.83
   7  -4  -7  111.53  106.65
  -7   4  -7  207.84  110.43
   7  -4  -6  179.65  111.78
   7  -4  -6  -55.22  101.52
  -7   4  -6  112.67  113.39
  -7   4  -6  139.32  118.84
   7  -4  -5  114.27  109.00
   7  -4  -5  250.90  104.35
  -7   4  -5   31.79  144.52
  -7   4  -5  164.14   95.87
   7  -4  -4  112.04  120.36
  -7   4  -4 -102.27  115.75
  -7   4  -4  299.60   97.27
   7  -4  -4   56.19  122.73
  -7   4  -3   79.19  125.80
   7  -4  -3  226.37  115.92
   7  -4  -2  423.35  128.45
  -7   4  -2  -66.05  136.98
  -7   4  -1    3.71  119.34
   7  -4  -1   96.08   90.71
   7  -4   0  124.22   97.46
   7  -3 -11  280.89  176.27
   7  -3 -10  102.48  119.65
   7  -3  -9  445.40  122.08
  -7   3  -9  283.35  107.29
   7  -3  -8  -59.70  107.32
  -7   3  -8  -57.46   98.03
   7  -3  -7  139.93  131.97
   7  -3  -7  198.78  144.92
  -7   3  -7  474.81  110.62
   7  -3  -6  185.84  106.74
  -7   3  -6   -7.94   92.73
   7  -3  -6  -21.37  166.47
   7   3  -6  -32.40   64.79
   7  -3  -5  303.81  124.70
  -7   3  -5  735.58  117.68
   7  -3  -5  650.65  130.39
  -7   3  -5  659.57  140.07
   7   3  -5  517.19   93.08
  -7   3  -4 -101.33  100.85
   7  -3  -4  -75.76  114.60
   7  -3  -4   33.09  110.88
   7   3  -4   16.85   51.56
   7  -3  -3  718.19  106.77
   7  -3  -3  977.61  136.03
   7   3  -3  687.41   59.72
   7   3  -3  724.12   65.24
  -7   3  -3  732.85  287.10
  -7   3  -2 -100.99  101.49
   7  -3  -2   14.51   95.04
  -7   3  -1 1086.18  163.79
   7  -3  -1  894.18  120.66
   7  -3   0  817.38  101.23
   7   2  -9  366.74  120.88
  -7   2  -9  747.23  152.16
   7   2  -8  145.24  112.05
  -7   2  -8  250.56  102.56
   7  -2  -8  -34.57  133.29
   7  -2  -8  122.17  112.53
   7   2  -7  811.61  111.28
   7  -2  -7 1127.95  122.14
  -7   2  -7 1395.81  147.99
   7  -2  -7 1176.74  167.40
   7  -2  -6  106.90  104.13
   7   2  -6   71.24   69.41
   7  -2  -6  205.65  105.81
  -7   2  -6  147.31   82.89
   7   2  -5 2126.40  124.11
   7  -2  -5 3181.79  344.92
  -7   2  -5 2845.74  244.55
   7  -2  -5 2111.81  199.62
   7  -2  -4  198.18   88.12
  -7   2  -4  331.75  123.63
   7   2  -4  159.06   70.86
   7   2  -4  198.38   66.86
   7  -2  -4  266.02  119.64
   7  -2  -3 2719.67  269.31
   7   2  -3 3401.97  214.73
  -7   2  -3 3526.78  403.06
   7   2  -3 2835.68  174.75
   7  -2  -3 4006.55  313.55
  -7   2  -2  116.32  134.38
   7  -2  -2  161.19   96.70
   7  -2  -2   46.51   68.54
  -7   2  -1 3186.73  280.31
   7  -2  -1 3250.90  222.75
   7  -2   0   54.77   71.68
   7   1 -10  -83.29  114.96
  -7   1  -9  296.55  116.41
   7  -1  -9  173.64  111.26
   7   1  -9  227.69  123.80
   7  -1  -8  124.44  100.14
  -7   1  -8  110.11   86.53
   7   1  -8   23.69   78.89
  -7  -1  -8   18.03   19.18
  -7   1  -7 1308.79  131.75
   7  -1  -7  899.00  180.24
   7   1  -7  989.13  118.26
   7  -1  -7 1285.29  188.63
  -7   1  -6  243.94   77.59
   7  -1  -6  108.30   92.20
   7  -1  -6  243.29  120.65
   7   1  -6   31.42   59.32
   7  -1  -5  930.77  124.30
   7  -1  -5 1422.51  145.44
   7   1  -5 1005.19  105.97
   7  -1  -4  143.41   76.27
   7   1  -4  100.96   65.86
   7  -1  -4  160.48   88.57
   7   1  -4   23.30   49.04
  -7   1  -3 1938.46  236.72
   7   1  -3 1428.44  112.30
   7  -1  -3 1636.42  143.00
   7  -1  -3 1229.83  146.70
   7   1  -3 1025.68  104.78
   7  -1  -2   99.83   78.18
  -7   1  -2 -226.90  136.46
   7   1  -2   -6.19   46.55
   7  -1  -2    3.59   69.79
   7  -1  -1 1830.29  162.50
  -7   1  -1 2340.75  257.76
   7   1  -1 1892.08  121.40
  -7  -1  -1 2459.99  201.68
   7  -1  -1 2369.42  155.98
   7   1  -1 1548.23  103.07
   7  -1   0   22.38   61.10
   7  -1   0  184.61   74.55
  -7  -1   0  -32.99  118.48
   7   0  -9  -99.28  139.85
  -7   0  -8  116.64   65.86
   7   0  -8   20.64  119.31
  -7   0  -7   44.20   41.27
   7   0  -7 -100.85   97.10
   7   0  -6   80.28  115.03
   7   0  -5  -19.71   87.94
   7   0  -5   50.94   88.40
   7   0  -4   28.28   60.32
   7   0  -4   16.46   78.45
   7   0  -3  -10.72   69.78
   7   0  -3   13.97   83.85
   7   0  -2  -20.58   61.26
   7   0  -2   23.31   59.48
  -7   0  -2   35.02   94.96
   7   0  -1   68.82   48.03
   7   0  -1  -73.66   55.01
  -7   0  -1  168.53   90.98
  -7   0   0   24.04   95.40
   6  -9  -4  250.35  155.65
   6  -9  -3  182.77  133.88
   6  -9  -2    2.32  142.64
   6  -9  -1  451.97  153.04
   6  -9   0   28.44  106.15
   6  -8  -7   24.52   62.48
   6  -8  -6  165.87   95.91
  -6   8  -5  421.13  147.34
   6  -8  -5  242.15  193.50
  -6   8  -4  686.79  147.95
   6  -8  -4  830.98  182.80
   6  -8  -3  290.44  119.90
   6  -8  -2  824.28  188.25
   6  -8  -1  560.87  142.26
   6  -8   0  854.94  211.61
   6  -7  -9  311.92  182.06
   6  -7  -8   50.63  145.93
   6  -7  -7   41.86   49.23
  -6   7  -7  276.34  105.77
   6  -7  -6   69.32  116.09
  -6   7  -6  688.81  155.93
   6  -7  -5  178.34  107.16
  -6   7  -5  503.23  133.58
  -6   7  -4 1063.58  173.23
   6  -7  -4 1316.65  176.61
   6  -7  -3  463.55  158.26
   6  -7  -2 1919.81  222.06
   6   7  -1  632.64  188.91
   6  -7  -1  825.05  145.55
   6  -7   0  443.08  164.25
   6  -6 -10  174.64  184.88
   6  -6  -9   20.56  127.92
   6  -6  -8   38.61  142.22
   6  -6  -7 -217.84  150.92
  -6   6  -7  166.17   80.10
   6  -6  -6  115.57  130.17
  -6   6  -6 -130.15  148.07
  -6   6  -6  237.72  101.64
   6  -6  -5   67.12  103.78
  -6   6  -5   22.34  108.16
  -6   6  -5   45.73   79.61
  -6   6  -4   81.85  102.20
  -6   6  -4   30.21  114.90
   6  -6  -4   53.67   86.54
   6   6  -4   48.41   61.77
  -6   6  -3  103.81  126.24
   6   6  -3  102.52   50.22
   6  -6  -3  -63.67  114.19
   6  -6  -2  293.10  144.83
   6  -6  -1   -0.93   85.02
   6   6  -1  102.61  121.08
   6  -6   0  321.90  159.59
   6  -5 -11  302.07  170.95
   6  -5 -10  146.66  188.13
   6  -5  -9  227.51  172.33
   6  -5  -8  542.98  199.38
   6   5  -8  540.42  111.54
  -6   5  -8  579.32  148.59
   6  -5  -7  476.94  143.59
  -6   5  -7  235.89  147.81
   6   5  -7  286.88   94.92
   6  -5  -6  271.14  117.70
  -6   5  -6  832.37  122.59
   6  -5  -6  694.92  104.94
  -6   5  -6  705.20  186.83
   6   5  -6  427.24   95.43
   6   5  -5   41.51   73.13
  -6   5  -5   82.75  126.05
   6  -5  -5  312.23  124.41
  -6   5  -5  154.80  101.30
   6   5  -4 1299.27  129.31
  -6   5  -4 1796.38  170.12
  -6   5  -4 1721.58  152.91
   6  -5  -4 1821.77  173.53
  -6   5  -3  665.63  146.84
   6   5  -3  686.68   67.50
   6  -5  -3  596.62  149.23
  -6   5  -3  978.47  177.95
   6  -5  -2  482.14  110.65
   6  -5  -1  574.56  120.38
   6  -5   0  906.08  118.50
   6  -4 -11  177.38  163.51
   6   4 -10  244.54  146.44
  -6   4 -10  693.13  114.19
   6  -4 -10  697.33  203.92
   6   4  -9  506.39  128.20
   6  -4  -9   49.74  140.50
  -6   4  -9  129.50  148.32
   6   4  -8  992.92  120.54
  -6   4  -8 1039.09  150.36
   6  -4  -8 1297.37  154.47
   6  -4  -8  746.24  118.18
   6  -4  -7  608.34  128.03
  -6   4  -7  868.71  133.18
   6  -4  -7  909.08  182.97
   6   4  -7  366.20   86.00
   6  -4  -6 3032.63  277.19
  -6   4  -6 2707.28  204.26
   6  -4  -6 2102.86  194.17
   6   4  -6 2237.18  193.89
  -6   4  -6 3054.12  194.82
   6  -4  -5 1353.05  179.64
   6  -4  -5  901.83  150.81
   6   4  -5 1018.18   97.10
  -6   4  -5 1382.25  152.16
  -6   4  -5 1169.00  126.19
   6   4  -4 2247.84  177.48
  -6   4  -4 3208.56  208.56
   6  -4  -4 2918.69  218.35
  -6   4  -4 2937.97  310.99
   6  -4  -3  990.21  159.30
  -6   4  -3 1064.30  136.38
   6   4  -3  815.76   81.56
  -6   4  -3  920.95  180.24
   6  -4  -2 3035.71  207.72
  -6   4  -2 2987.58  263.18
   6  -4  -1 1948.11  184.29
   6  -4   0 4972.30  434.72
  -6   3 -11  -57.57  121.66
   6   3 -10  160.83  123.47
  -6   3 -10  454.26  149.09
   6   3  -9  -79.40  109.47
  -6  -3  -9  234.01   49.96
   6  -3  -9 -233.32  124.61
  -6   3  -9   83.03  119.02
   6  -3  -8 1651.81  259.34
  -6   3  -8 1532.60  143.46
   6   3  -8  752.92  124.00
   6  -3  -8 1219.30  195.15
   6  -3  -7  481.30  104.77
   6   3  -7  267.64   80.05
  -6   3  -7  932.26  131.93
   6  -3  -7  716.71  137.11
   6   3  -6  835.22  119.41
  -6   3  -6 1040.64  110.69
   6  -3  -6  870.63  156.15
   6  -3  -6 1036.69  132.56
   6  -3  -5  816.01  107.84
   6   3  -5  694.80  103.35
   6  -3  -5 1044.64  264.64
  -6   3  -5  968.59  161.94
  -6   3  -5 1512.13  416.32
   6  -3  -4 2274.58  226.56
  -6   3  -4 3097.48  215.93
   6  -3  -4 3040.08  227.96
  -6   3  -4 3140.27  309.73
   6   3  -4 2478.59  175.77
  -6   3  -3 1358.59  137.35
  -6   3  -3 1497.57  129.96
   6  -3  -3 1591.43  171.98
   6   3  -3  967.65  101.72
   6   3  -2 4251.31  253.58
   6   3  -2 3428.01  218.25
   6  -3  -2 4522.77  260.38
  -6   3  -2 4139.30  332.71
  -6   3  -1 1201.21  154.37
   6  -3  -1 1404.24  111.30
   6  -3   0 3559.89  292.16
  -6   2 -12  -58.91  110.71
  -6   2 -11 -231.77  134.94
   6   2 -11  -85.55  142.05
  -6   2 -10   68.38   94.33
  -6  -2 -10  198.87   85.59
   6   2 -10  -59.85   84.01
   6   2  -9  232.14  118.53
  -6  -2  -9   37.34   64.35
  -6   2  -9  360.68  116.11
   6  -2  -9   40.94   96.47
   6  -2  -8  175.34  122.96
  -6   2  -8  805.31  235.68
   6   2  -8  291.93  100.62
  -6  -2  -8  672.90   75.44
  -6   2  -7  214.80   82.50
   6   2  -7  296.17   93.53
   6  -2  -7   31.38  115.82
   6   2  -6  166.63   73.41
  -6   2  -6   49.09   88.85
   6  -2  -6  314.64  121.23
   6  -2  -6   63.89   94.18
   6  -2  -5   91.36   70.56
  -6   2  -5 -116.43  113.23
   6  -2  -5  -71.71   96.68
   6   2  -5  158.64   53.45
  -6   2  -5   43.36   60.60
   6   2  -4  179.41   63.06
  -6   2  -4  266.38  118.80
   6  -2  -4  326.34   95.86
  -6   2  -4  238.83   82.53
   6  -2  -4   41.77  101.17
   6  -2  -3    4.75   91.75
  -6   2  -3 -118.29  117.06
   6   2  -3  -36.39   46.75
   6  -2  -3  103.33   54.82
   6   2  -2   77.89   33.68
   6  -2  -2   74.94   76.83
   6   2  -2   48.92   39.91
  -6   2  -2   39.97   92.70
   6  -2  -1   26.29   83.33
  -6   2  -1  117.51   86.19
   6  -2   0   48.73   62.51
  -6   1 -12  477.83  131.68
  -6  -1 -11   92.05  100.10
  -6   1 -11  183.38   91.72
  -6   1 -10  712.40  151.62
  -6  -1 -10  540.56   94.05
   6  -1 -10  695.78  180.85
   6   1 -10  239.30  154.60
  -6  -1  -9  703.36   87.74
   6  -1  -9  302.94  119.59
  -6   1  -9  660.34  114.10
   6   1  -9  351.76  102.62
  -6  -1  -8 1364.66  130.68
   6   1  -8  728.86  139.09
   6  -1  -8  903.92  142.79
  -6   1  -8 1288.24  130.16
  -6  -1  -7  901.85   79.45
   6   1  -7  623.14  104.18
   6  -1  -7  648.82  128.07
  -6   1  -7  981.53  123.14
  -6  -1  -6 1728.28  140.82
   6  -1  -6 1356.72  136.77
  -6   1  -6 1626.29  128.30
   6   1  -6 1188.63  146.71
   6  -1  -5  299.15   81.25
   6   1  -5  236.71   76.83
   6  -1  -5  530.80  110.96
  -6   1  -5  517.42   72.16
   6  -1  -4 3294.29  275.03
   6  -1  -4 2725.18  245.63
  -6   1  -4 3601.73  299.79
  -6   1  -4 3897.44  283.18
   6   1  -4 2458.00  210.38
  -6   1  -3  474.18   87.18
   6   1  -3  394.83   82.14
   6  -1  -3  283.57   79.87
   6  -1  -3  387.93   65.11
   6   1  -3  375.29   66.48
   6   1  -2 2328.89  255.15
   6   1  -2 3039.15  185.78
   6  -1  -2 2526.78  267.57
  -6   1  -2 3307.22  295.29
   6  -1  -2 2737.51  206.68
  -6   1  -1 1339.69  127.87
   6   1  -1 1081.07   87.67
  -6  -1  -1 1100.89  131.35
   6   1  -1  654.96   69.30
   6  -1  -1 1273.07  111.51
   6  -1  -1  862.18  117.03
  -6  -1   0 3741.55  404.54
   6  -1   0 3558.69  239.72
  -6   0 -12  885.50  125.45
  -6   0 -11  443.83   92.34
   6   0 -10 1381.30  213.52
  -6   0 -10 1936.72  152.65
   6   0  -9  286.64   93.36
  -6   0  -9  489.21  103.76
  -6   0  -8 1993.30  168.74
   6   0  -8 1454.62  188.91
   6   0  -7  780.16  139.80
  -6   0  -7  800.57   96.28
  -6   0  -6 3064.84  230.08
   6   0  -6 2442.88  191.34
  -6   0  -5 3592.02  256.20
   6   0  -5 3196.39  679.55
   6   0  -4 6889.73  397.19
  -6   0  -3 4996.91  407.77
   6   0  -3 4749.48  302.18
   6   0  -3 3748.55  327.95
   6   0  -210072.22  872.75
  -6   0  -211622.10  999.20
   6   0  -1 2084.83  138.77
   6   0  -1 1397.30  146.74
  -6   0  -1 1878.32  162.19
  -6   0   011253.30 1010.99
   5 -10  -2 1083.80  154.05
   5 -10  -1  460.90  166.79
   5 -10   0  704.16  143.79
   5  -9  -6  720.00  213.20
   5  -9  -5  103.46  150.17
   5  -9  -4 1746.50  270.69
   5   9  -3  581.28  141.00
   5  -9  -3  874.11  142.67
   5  -9  -2  877.18  179.20
   5   9  -2 1076.85  167.49
   5  -9  -1 1029.51  238.11
  -5  -9   0  419.64   86.91
   5  -9   0  836.57  179.01
   5  -8  -9  362.14  169.20
   5  -8  -8  316.13  132.85
   5  -8  -7  129.26  130.68
   5  -8  -6  692.15  178.40
  -5   8  -6  259.35  100.65
   5  -8  -5  395.77  141.92
  -5   8  -5   44.49  109.46
  -5  -8  -4  228.46   62.49
   5  -8  -4  334.61  117.36
  -5  -8  -3  203.65   56.31
   5  -8  -3  149.25  162.34
  -5  -8  -3  283.93  146.61
   5   8  -3  106.18   92.49
  -5  -8  -2   54.21  150.24
   5  -8  -2  145.77  102.40
   5   8  -2  141.21  114.76
  -5  -8  -1  329.03   69.62
   5  -8  -1  495.26  142.55
   5   8  -1  410.42  118.33
  -5  -8   0  858.51   89.59
   5  -8   0 1025.67  191.83
   5  -7 -10  101.30  178.22
   5  -7  -9  356.82  192.32
   5  -7  -8  562.46  191.05
   5   7  -8  491.41  246.76
   5  -7  -7  316.55  156.99
   5   7  -7  129.38  148.68
  -5  -7  -7   -9.47   54.58
  -5   7  -7   26.21   85.37
  -5  -7  -6 1728.71  278.16
   5   7  -6  990.83  124.68
   5  -7  -6 1497.26  170.06
  -5   7  -6 1715.43  155.68
  -5  -7  -6  952.67   88.34
   5   7  -5  159.54   82.69
  -5   7  -5  320.10  128.12
  -5  -7  -5  313.55   52.08
  -5  -7  -5  286.26   51.13
   5  -7  -5  372.60  116.61
   5   7  -4  528.97  108.41
  -5  -7  -4  520.57   55.16
   5  -7  -4  906.77  172.26
  -5  -7  -4  505.13   54.82
  -5   7  -4  539.71  152.96
   5  -7  -3  101.72  113.45
   5   7  -3  239.62   82.15
  -5  -7  -3  215.59   40.10
   5   7  -3  263.04  127.22
  -5  -7  -3  237.03   44.02
  -5   7  -3  147.81  105.49
   5   7  -2  693.72   88.25
  -5   7  -2  765.67  134.58
   5   7  -2  845.97  161.48
  -5  -7  -2  790.67   71.78
  -5  -7  -2  725.35   79.26
   5  -7  -2  915.22  149.68
   5  -7  -1  595.68  113.54
  -5  -7  -1  425.09   78.88
   5   7  -1  578.01  128.72
   5  -7   0 1327.38  222.91
  -5  -7   0 1407.33  124.60
   5  -6 -11  401.12  235.68
   5  -6 -10  643.55  173.44
   5   6 -10  -49.78  114.19
   5   6  -9  152.63  107.39
  -5  -6  -9  447.44   80.61
   5  -6  -9  188.83  156.33
   5  -6  -8 2721.67  222.84
   5   6  -8 1497.69  154.17
  -5  -6  -8 2328.23  231.39
  -5  -6  -8 1742.77  153.89
  -5   6  -7 1500.55  240.36
   5   6  -7  609.00   97.62
  -5  -6  -7  892.88   91.80
  -5  -6  -7 1070.57  103.42
   5  -6  -7 1179.86  173.76
  -5   6  -7 1167.51  211.95
  -5   6  -6 2735.72  290.63
  -5   6  -6 3538.30  289.96
  -5  -6  -6 2924.76  199.81
   5   6  -6 2978.44  220.29
   5  -6  -6 3010.23  300.06
  -5  -6  -6 2435.46  160.97
  -5   6  -5 1271.77  101.88
   5  -6  -5 1445.90  148.32
   5   6  -5 1220.56  115.21
  -5   6  -5 1102.76  130.50
  -5   6  -4 2597.89  214.97
   5   6  -4 2441.02  230.40
   5  -6  -4 2589.59  265.78
   5  -6  -3 2307.11  256.70
   5   6  -3 2234.94  191.93
  -5   6  -3 2477.83  192.10
  -5   6  -2 3395.64  264.49
   5   6  -2 3163.51  320.54
   5   6  -2 3069.27  246.86
   5  -6  -2 3890.80  352.19
   5   6  -1 2094.19  194.94
  -5  -6  -1 1495.38   86.46
  -5  -6  -1 1866.48   98.64
  -5   6  -1 1369.86  237.23
   5   6  -1 2031.31  134.38
   5  -6  -1 2186.79  161.54
  -5  -6   0 3519.24  188.56
   5  -6   0 3954.45  246.77
  -5  -5 -11  566.22  114.67
   5  -5 -11  789.05  215.09
   5  -5 -10 1372.54  226.02
  -5  -5 -10  816.02   93.63
   5   5 -10  492.67  128.38
  -5  -5 -10  758.28  106.44
  -5  -5  -9  670.92   91.13
   5  -5  -9  930.23  211.99
  -5   5  -9  636.55  142.10
   5   5  -9  580.20  152.98
  -5  -5  -9  493.86  155.86
   5  -5  -8 1114.77  165.68
  -5   5  -8 1196.49  156.56
   5  -5  -8 1047.00  166.21
  -5  -5  -8  979.03  102.96
   5   5  -8 1035.43  167.69
  -5  -5  -8  964.32  114.64
  -5  -5  -7 1022.04   90.23
  -5   5  -7 1341.62  132.25
   5  -5  -7  805.13  147.57
   5   5  -7 2066.12  843.66
  -5  -5  -7 1067.37   83.47
  -5   5  -7 1044.60  185.19
   5  -5  -7 1120.34  146.88
  -5   5  -6 2644.03  215.64
  -5   5  -6 2312.67  204.66
   5   5  -6 1955.52  224.38
   5  -5  -6 2487.23  201.26
   5  -5  -5 2020.99  202.58
  -5   5  -5 2168.40  209.60
   5   5  -5 1868.46  154.44
  -5   5  -5 2165.10  175.78
   5   5  -4 6163.07  491.71
  -5   5  -4 7393.25  569.76
   5  -5  -4 7176.88  429.01
  -5   5  -4 7811.00  513.71
  -5   5  -3 2096.60  201.10
   5   5  -3 1685.57  161.76
   5  -5  -3 2054.75  183.69
   5   5  -2 5322.57  565.97
   5   5  -2 4613.64  385.17
   5  -5  -2 5874.23  355.74
  -5   5  -2 5224.64  269.29
   5   5  -1 4300.56  524.86
  -5   5  -1 3632.66  310.96
   5   5  -1 4004.90  278.82
   5  -5  -1 4858.11  346.09
   5  -5   0 4384.06  267.65
   5   4 -11 -102.32  106.78
  -5  -4 -11   90.07   80.56
  -5   4 -11 -267.99  143.56
  -5   4 -10  146.74  101.87
   5   4 -10  399.46  151.39
  -5  -4 -10  151.62   61.82
  -5   4  -9  161.99  135.24
   5  -4  -9    1.00  101.23
  -5  -4  -9   22.06   76.68
   5   4  -9  167.36  110.19
  -5   4  -8   38.84   88.33
  -5  -4  -8   72.24   55.96
   5   4  -8  182.11   90.03
  -5  -4  -8   66.81   53.90
   5  -4  -8  -56.00  113.01
   5  -4  -8 -124.70  134.41
  -5  -4  -7   65.43   40.97
   5  -4  -7   18.05   98.51
   5   4  -7  129.84   91.60
  -5  -4  -7   73.48   39.09
  -5   4  -7  353.48  115.65
   5  -4  -7 -212.14  112.17
   5   4  -6  171.36   71.91
  -5   4  -6  169.09  109.72
   5  -4  -6  273.21  118.81
   5  -4  -6  214.43  116.47
   5  -4  -5  515.07  107.53
  -5   4  -5  400.68   71.33
   5   4  -5  404.25   76.87
  -5   4  -5  294.13   77.05
   5   4  -4  121.96   56.61
  -5   4  -4  284.27  105.83
  -5   4  -4  164.16   68.82
   5  -4  -4  257.82   93.33
  -5   4  -3  938.52  123.78
   5  -4  -3  633.08  118.13
  -5   4  -3  956.79  112.68
   5   4  -3  616.67   83.84
   5  -4  -2 1135.02  114.77
  -5   4  -2 1299.42  155.98
   5   4  -2 1089.49   93.50
   5   4  -1  626.12  119.05
   5   4  -1  410.01   39.04
   5  -4  -1  656.77  116.26
   5  -4   0  366.77   76.39
  -5   3 -12  139.59  153.22
  -5  -3 -12  218.44   84.00
  -5   3 -11  274.20  124.80
   5   3 -11  159.17  119.65
  -5  -3 -11   99.52   73.89
   5  -3 -10  706.45  154.15
  -5   3 -10  799.44  131.57
   5   3 -10  957.35  119.59
  -5  -3 -10  582.67  118.29
  -5  -3  -9   69.01   57.09
  -5   3  -9  -17.74  124.16
   5   3  -9   83.49  124.70
   5  -3  -9  -91.26   96.04
  -5   3  -8 1558.54  235.93
   5  -3  -8 1666.18  155.24
  -5  -3  -8 1292.80  118.22
   5   3  -8 1047.89  119.10
   5  -3  -7  532.71  109.92
   5   3  -7  422.16   98.26
  -5   3  -7  801.05  126.21
  -5  -3  -7  631.61   62.87
  -5  -3  -6 1004.05   64.08
  -5   3  -6 1027.76   91.06
  -5  -3  -6  806.04   62.73
   5   3  -6  816.23   92.65
   5  -3  -6  841.34  158.87
  -5   3  -6 1091.63  142.29
   5  -3  -6  905.85  121.05
   5  -3  -5  252.53   98.76
  -5   3  -5  285.71   52.95
   5   3  -5  275.63   75.60
  -5   3  -5  303.38   67.07
   5  -3  -5  267.30   64.86
   5  -3  -4 1660.75  172.02
   5   3  -4 1471.36  144.28
  -5   3  -4 2062.96  141.02
  -5   3  -4 2077.59  162.80
  -5   3  -3  890.96   91.10
   5  -3  -3 1006.07  104.28
  -5   3  -3 1114.01  117.92
   5   3  -3  808.92  104.86
  -5   3  -2 2964.84  191.18
   5  -3  -2 2811.72  151.81
   5   3  -2 2439.80  174.82
  -5   3  -2 2601.73  286.46
   5  -3  -1  425.43   76.35
   5  -3   0  380.30   77.36
  -5  -2 -13   91.26  123.06
  -5   2 -13   24.81  151.36
  -5   2 -12 1043.54  147.45
  -5  -2 -12 1165.44  152.30
  -5   2 -11  638.41  128.43
   5   2 -11  402.77  130.66
  -5  -2 -11  677.32  106.72
   5  -2 -10 1906.10  194.69
  -5  -2 -10 1929.59  158.59
   5   2 -10 1351.79  165.90
  -5   2 -10 2733.81  259.53
  -5   2  -9 1250.33  140.96
   5   2  -9  907.52  140.52
  -5  -2  -9  963.32  110.77
   5  -2  -9  703.55  147.40
   5  -2  -8  864.26  132.32
  -5   2  -8 1191.10  131.33
   5   2  -8  706.81  107.75
  -5  -2  -8  876.97  106.46
  -5  -2  -7 1555.36  116.73
   5  -2  -7 1210.06  131.40
   5   2  -7 1317.00  211.02
  -5   2  -7 1853.94  138.12
   5   2  -6 4161.33  322.65
  -5   2  -6 6346.57  463.97
   5  -2  -6 5081.06  403.36
  -5  -2  -6 5887.56  446.42
  -5   2  -5 1949.05  192.06
   5  -2  -5 1505.70  122.38
   5   2  -5 1529.73  106.27
  -5   2  -5 2197.62  167.97
  -5   2  -4 8645.79  423.78
   5   2  -4 6255.67  392.49
   5  -2  -4 7296.78  545.63
  -5   2  -4 8767.71  616.42
   5  -2  -4 8083.18  536.33
   5  -2  -3 2569.93  177.83
   5   2  -3 1776.72  127.44
  -5   2  -3 2614.58  184.48
  -5   2  -3 2643.63  197.09
   5  -2  -210491.06  576.24
  -5   2  -210239.14  814.78
   5   2  -2 8455.41  659.79
  -5   2  -210312.73  510.58
  -5   2  -1 3526.77  281.77
   5  -2  -1 5447.81  457.73
   5   2  -1 3473.77  277.15
   5   2  -1 4272.09  279.93
   5  -2   0 9071.12  514.36
  -5   1 -13  192.76  134.47
  -5  -1 -13  204.69  115.02
  -5   1 -12  198.24  137.51
  -5  -1 -12  515.84  122.16
  -5   1 -11  103.60  102.61
   5  -1 -11  124.67  110.04
   5   1 -11  208.18  104.39
  -5  -1 -11  305.13   87.75
  -5  -1 -10  849.41  142.30
   5   1 -10 1072.79  149.59
   5  -1 -10  897.04  130.63
  -5   1 -10 3959.19 1651.79
  -5   1  -9  828.06   99.24
   5   1  -9  513.00  135.84
  -5  -1  -9  593.27   85.96
   5  -1  -9  503.45  114.09
   5  -1  -8 1341.73  170.47
  -5  -1  -8 1538.38  121.71
   5   1  -8 1299.19  126.07
  -5   1  -8 1989.78  147.13
   5  -1  -7  581.85  139.68
  -5   1  -7  884.35  152.79
  -5  -1  -7  590.74   92.67
   5   1  -7  636.09  116.98
   5   1  -6 1534.25  147.10
  -5   1  -6 2354.37  159.06
  -5  -1  -6 2241.45  171.17
   5  -1  -6 1872.75  188.07
   5  -1  -5 1432.72  134.61
  -5   1  -5 1816.69  155.45
   5   1  -5 1378.83  160.12
  -5  -1  -5 1809.31  100.37
   5  -1  -4 2202.45  203.26
   5   1  -4 2012.23  142.75
  -5   1  -4 2447.82  214.08
  -5  -1  -4 2572.51  163.93
  -5   1  -4 2590.15  167.63
   5   1  -3 2188.54  186.16
   5  -1  -3 2195.16  143.57
  -5   1  -3 2370.22  224.69
  -5   1  -3 2602.81  177.14
   5  -1  -3 2746.49  299.07
   5  -1  -2 7105.45  414.93
   5   1  -2 5551.12  326.77
  -5   1  -2 7464.48  644.88
   5  -1  -2 6964.83  458.42
   5  -1  -1 1933.42  172.98
  -5   1  -1 1550.31  172.39
   5   1  -1 1462.97  117.38
   5   1  -1 1699.67  128.26
  -5  -1  -1 1786.63  184.61
   5  -1   0 4949.67  337.76
  -5  -1   0 5546.71  577.74
  -5   0 -13  -39.09   61.43
  -5   0 -12    6.06   38.91
  -5   0 -11  -26.12   65.31
   5   0 -11  -30.69  112.35
  -5   0 -10  128.00   93.58
   5   0 -10  394.72  135.49
  -5   0  -9  -60.98   64.45
   5   0  -9   -8.10  172.29
   5   0  -8  -27.91   92.68
  -5   0  -8   54.23   78.63
   5   0  -7 -188.45  107.01
  -5   0  -7   43.92   66.50
  -5   0  -6   52.96   63.95
   5   0  -6   82.07   81.81
   5   0  -5   18.73   80.09
  -5   0  -5    8.01   45.89
   5   0  -4    9.75   76.34
  -5   0  -4  -70.28   43.05
   5   0  -3   48.81   63.91
  -5   0  -3  -23.41   34.14
  -5   0  -3  -37.43   59.59
   5   0  -2   79.31   42.88
  -5   0  -2   97.28  107.24
   5   0  -2   27.66   50.32
   5   0  -1   10.61   49.06
   5   0  -1 -147.19   46.03
  -5   0  -1   31.60   82.01
  -5   0   0  157.06  109.25
   4 -10  -5  235.59  165.63
   4 -10  -4  102.02  141.61
   4 -10  -3  647.68  195.58
   4  10  -3  628.70  151.12
  -4 -10  -3  665.12  122.80
   4  10  -2  232.60  175.66
  -4 -10  -2  154.45   99.95
   4 -10  -2   93.55  135.90
  -4 -10  -1  509.33  122.31
   4 -10  -1  240.68  202.05
  -4 -10   0  168.27   80.62
   4 -10   0  716.71  147.92
   4  -9  -8  -12.73  134.13
   4  -9  -7  639.27  202.17
  -4  -9  -6  133.36  102.37
   4  -9  -6   33.80  112.19
  -4  -9  -5  180.38   95.04
  -4  -9  -5   19.11   87.81
   4  -9  -5  286.73  177.44
   4   9  -4  192.02  129.38
  -4  -9  -4   47.07   98.25
   4  -9  -4  136.87  165.84
   4   9  -4  -13.32   86.31
   4   9  -3  190.42   99.39
  -4  -9  -3  436.87   88.29
   4   9  -3   51.38  163.53
   4  -9  -3  296.31  660.28
   4   9  -2 -110.54  111.02
  -4  -9  -2  117.09  112.28
   4  -9  -2  151.67  140.71
   4   9  -2  125.68  121.34
  -4  -9  -1  339.63  108.37
   4  -9  -1  409.69  167.04
   4   9  -1  250.76  102.28
   4   9  -1  256.12  160.31
  -4  -9   0   22.92   80.33
   4  -9   0  223.08  127.92
   4  -8 -10  155.68  137.64
  -4  -8  -9  997.06  157.69
   4  -8  -9 1165.64  227.30
   4   8  -8  -40.75  140.02
   4  -8  -8  253.33  203.05
  -4  -8  -8   39.08  101.43
  -4  -8  -7 1630.39  169.61
  -4  -8  -7 1195.32  141.28
   4   8  -7 1298.44  194.69
   4  -8  -7 1420.18  210.76
  -4   8  -7 1485.20  142.90
  -4   8  -6   64.50   86.24
  -4  -8  -6  263.68   96.00
   4  -8  -6  132.63  167.56
   4   8  -6  108.47   98.79
  -4  -8  -6  103.62   82.28
   4   8  -5 2217.40  247.98
  -4  -8  -5 2765.86  183.86
  -4  -8  -5 2420.21  182.97
   4  -8  -5 2472.61  297.59
   4   8  -4  221.16  127.77
   4   8  -4   95.36   96.80
  -4  -8  -4  140.60   79.59
  -4  -8  -4  131.68   88.23
   4  -8  -4   70.78  131.49
   4  -8  -3 2886.21  218.88
   4   8  -3 2542.85  206.50
   4   8  -3 2243.66  195.16
  -4  -8  -3 2438.39  229.38
   4  -8  -2  337.44  148.52
   4   8  -2  102.08  146.57
  -4  -8  -2  340.56   81.93
   4   8  -2  369.67  100.13
   4  -8  -1 4364.00  373.47
  -4   8  -1 2972.07  228.57
  -4  -8  -1 4074.39  554.97
   4   8  -1 2771.36  276.57
   4   8  -1 3187.14  267.80
   4  -8   0 1099.16  634.60
  -4  -8   0  221.18  108.81
   4  -7 -12   58.50  142.68
  -4  -7 -11 1010.22  121.74
   4  -7 -11 1187.18  234.94
   4  -7 -10  141.63  147.84
  -4  -7 -10   87.97   93.54
   4   7  -9  723.10  148.08
   4  -7  -9 1541.33  240.21
  -4  -7  -9  912.71  146.22
  -4  -7  -9 1199.45  165.68
  -4  -7  -8  279.50   79.35
  -4  -7  -8  241.04  103.45
   4  -7  -8  292.70  141.83
   4   7  -8  103.85   94.57
  -4  -7  -7 1735.20  170.75
   4  -7  -7 2010.21  210.13
   4   7  -7 1662.65  190.84
  -4   7  -7 2046.26  158.35
  -4  -7  -7 2079.42  196.79
  -4  -7  -6  377.64   77.33
   4  -7  -6  265.67  103.39
   4   7  -6  319.27   97.39
  -4  -7  -6  322.25   75.03
  -4   7  -6  360.66  120.41
  -4   7  -6  500.86   90.76
   4   7  -5 2695.06  201.52
  -4  -7  -5 3225.99  218.20
  -4  -7  -5 2889.44  212.97
   4  -7  -5 3429.93  220.16
  -4   7  -5 3198.78  263.93
  -4  -7  -4  -12.23   75.25
   4   7  -4   39.19  110.85
   4  -7  -4  -89.95   97.96
   4   7  -4   48.80   86.25
  -4  -7  -4  174.52   74.12
  -4   7  -4  -29.78   71.86
   4   7  -3 4604.95  333.64
   4   7  -3 5155.92  450.26
  -4   7  -3 5232.42  384.85
   4  -7  -3 5576.85  263.24
  -4  -7  -3 4656.13  306.93
   4  -7  -2  150.67  124.43
  -4  -7  -2   53.01   63.33
   4   7  -2  133.84  121.92
  -4   7  -2  905.95  733.68
   4   7  -2  171.48   85.04
   4  -7  -1 3503.69  259.12
  -4  -7  -1 2959.99  249.03
  -4   7  -1 2642.39  257.43
   4   7  -1 3387.58  237.12
   4   7  -1 2780.76  264.04
   4  -7   0 2845.71  169.37
  -4  -7   0 2780.59  277.67
   4  -6 -13  198.03  140.85
  -4  -6 -12   36.59  103.10
   4  -6 -12  197.00  176.74
  -4  -6 -11  -89.53  105.58
  -4  -6 -11  127.54   99.74
   4  -6 -11   78.58  165.05
   4  -6 -10 -133.56  140.75
  -4  -6 -10   62.87   92.48
  -4  -6 -10  185.48  120.08
   4   6 -10  133.34  115.04
  -4  -6  -9  361.08   85.99
  -4  -6  -9   30.21   97.98
   4  -6  -9  256.65  165.52
   4   6  -9  167.07  146.81
  -4  -6  -8  278.05   80.06
   4   6  -8  242.85  113.05
   4  -6  -8  463.03  143.90
  -4   6  -8  406.14  112.95
  -4  -6  -8  204.04   73.73
  -4  -6  -7  111.44   71.70
  -4  -6  -7   55.55   62.83
  -4   6  -7  189.72  136.96
   4   6  -7   73.78   80.07
   4  -6  -7  233.59   99.65
  -4   6  -7  169.63   75.40
  -4   6  -6  181.04   75.80
   4  -6  -6  287.55  106.09
   4   6  -6  281.29  100.51
  -4  -6  -6  253.35   57.29
  -4   6  -6  312.44  125.19
  -4   6  -5  868.80  125.01
  -4  -6  -5  519.56   70.69
  -4  -6  -5  660.59   77.68
   4  -6  -5  824.93   94.86
   4   6  -5  513.45  104.36
  -4   6  -4  486.70   99.88
   4   6  -4  406.98   62.57
   4  -6  -4  390.09  163.46
  -4  -6  -4  435.76   54.24
  -4  -6  -4  401.06   69.84
  -4  -6  -3  517.81   52.33
   4   6  -3  453.83   78.87
   4   6  -3  403.18  112.18
  -4  -6  -3  530.32   62.43
   4  -6  -3  616.67  101.19
  -4   6  -3  570.10   95.56
   4   6  -2  122.07   58.63
   4   6  -2   -9.94   89.44
  -4   6  -2   70.08   87.06
   4  -6  -2  336.53  109.47
  -4  -6  -2  142.72   58.57
   4  -6  -1  549.59   91.53
   4   6  -1  315.46   65.58
  -4   6  -1  275.13  136.87
  -4  -6  -1  238.67   58.42
   4   6  -1  308.67  114.90
   4  -6   0  134.44   98.83
  -4  -6   0  191.39   52.35
  -4  -5 -12  178.12  142.64
   4   5 -11   15.61  127.71
  -4  -5 -11  424.42  126.39
   4   5 -10  191.25  243.56
  -4   5 -10 -133.44  141.73
  -4  -5 -10  195.35  118.35
   4  -5  -9 1232.03  180.81
   4   5  -9 1292.18  152.06
  -4  -5  -9 1223.42  127.48
  -4   5  -9 1496.01  263.47
   4  -5  -9 1583.83  212.74
  -4  -5  -9 1831.65  163.21
   4   5  -8  216.78   97.31
  -4  -5  -8  102.19   71.87
  -4  -5  -8  -11.29   77.36
   4  -5  -8  -59.84  117.03
  -4   5  -8  -64.10   99.69
  -4   5  -7 1469.03  125.28
   4   5  -7 1234.49  147.67
  -4  -5  -7 1139.46  115.25
   4  -5  -7 1344.67  153.01
   4  -5  -7 1657.76  154.76
  -4   5  -7 1519.02  159.22
  -4  -5  -7 1567.61  116.70
  -4   5  -6  198.63   74.32
  -4   5  -6  134.34   89.88
   4  -5  -6  155.57  124.46
  -4  -5  -6  110.10   71.41
   4   5  -6   85.07  172.67
  -4  -5  -6  188.87   46.88
   4  -5  -5 3974.84  205.26
  -4   5  -5 3684.72  208.50
  -4   5  -5 3852.25  237.72
  -4  -5  -5 2918.96  186.52
   4   5  -5 3012.56  180.34
  -4  -5  -5 3406.16  263.01
   4   5  -4  457.91   83.39
  -4  -5  -4  703.80   78.85
  -4  -5  -4  715.29   77.54
  -4   5  -4  725.63  149.68
   4  -5  -4  980.32  101.93
   4  -5  -3 4620.40  258.44
  -4  -5  -3 4271.13  284.27
  -4   5  -3 5138.98  259.18
   4   5  -3 4172.76  305.09
   4   5  -3 5191.87  276.31
  -4  -5  -3 4028.19  269.54
   4  -5  -2  777.81  109.48
   4   5  -2  483.93   65.23
  -4   5  -2  567.90   80.81
   4   5  -2  981.59  133.75
  -4  -5  -2  600.12   73.68
  -4  -5  -1 3822.82  312.14
   4  -5  -1 5048.85  240.88
  -4   5  -1 4807.17  340.89
   4   5  -1 4947.70  312.29
   4   5  -1 4821.83  362.01
   4  -5   0  116.05   84.38
  -4  -5   0  303.85   58.16
  -4  -4 -13  974.91  149.05
  -4  -4 -12  155.87  126.97
   4   4 -11 1642.54  180.44
  -4  -4 -11 1701.48  236.29
  -4   4 -11 2112.74  286.60
   4  -4 -10 -204.66  106.05
   4   4 -10   59.68  121.99
  -4   4 -10  153.70  100.01
  -4  -4 -10  329.39   79.36
   4  -4  -9 3514.67  301.94
  -4   4  -9 3877.32  216.34
   4   4  -9 3086.66  291.97
  -4  -4  -9 3394.86  239.77
   4   4  -8  134.36   74.80
  -4   4  -8  240.74  110.18
   4  -4  -8  307.31  104.12
  -4  -4  -8  364.65   84.86
  -4  -4  -7 4898.31  385.13
   4  -4  -7 5341.61  437.74
  -4   4  -7 6771.92  337.42
   4   4  -7 5007.86  518.59
  -4   4  -6  126.92   73.96
  -4   4  -6   78.06   82.82
  -4  -4  -6   39.52   48.20
  -4  -4  -6  -39.16   43.54
   4  -4  -6    9.46  101.27
   4  -4  -6  -62.15   75.99
   4   4  -6   52.84   60.31
   4   4  -5 9409.85  611.55
  -4   4  -511050.09  621.57
  -4  -4  -5 9803.75  802.61
   4  -4  -510805.83  645.36
  -4  -4  -5 8618.69  697.00
  -4   4  -511941.46  602.42
   4  -4  -4  703.24  112.85
  -4   4  -4  419.58  103.15
  -4   4  -4  536.96   78.14
   4   4  -4  459.25   85.10
  -4  -4  -4  509.38   43.47
  -4  -4  -4  452.15   50.71
  -4  -4  -3 8150.87  497.58
   4   4  -3 9543.16  545.10
   4  -4  -3 9955.41  464.58
  -4   4  -310484.53  531.04
   4  -4  -2  423.88  102.85
  -4   4  -2  414.91   67.79
   4   4  -2  426.21  106.97
   4   4  -2  445.41  107.03
   4   4  -112054.94  758.94
  -4   4  -112665.65 1188.03
   4  -4  -112601.24  716.90
   4   4  -112032.46  791.02
  -4  -4  -110181.57  608.28
  -4  -4   0  660.67   81.64
   4  -4   0  361.24  113.99
  -4  -3 -14 -101.92  123.88
  -4  -3 -13  400.65  159.53
  -4  -3 -12 -138.31  115.58
  -4   3 -12  464.22  241.01
  -4  -3 -11 1114.03  144.58
   4  -3 -11  510.95  172.38
  -4   3 -11 1059.28  196.34
   4   3 -11  826.20  130.04
   4   3 -10  134.35  113.29
  -4  -3 -10  243.11   90.75
  -4   3 -10  165.94   87.44
   4  -3 -10    2.49  129.23
  -4  -3  -9 2656.55  843.85
   4  -3  -9 2639.72  241.28
  -4   3  -9 2794.94  245.96
   4   3  -9 1996.73  266.74
  -4  -3  -8  434.95   83.46
  -4   3  -8  625.65  106.64
   4  -3  -8  434.40   85.56
   4   3  -8  291.72   85.91
  -4   3  -7 4708.54  266.07
   4   3  -7 4348.16  407.60
  -4  -3  -7 3727.44  264.87
   4  -3  -7 4743.05  332.18
  -4  -3  -6  819.45   80.55
   4   3  -6  879.75  116.54
  -4   3  -6  985.52   90.71
   4  -3  -6  743.05  107.91
  -4  -3  -5 7368.50  600.60
   4   3  -5 6589.17  524.45
  -4   3  -5 7688.21  347.01
   4  -3  -5 7206.68  397.86
  -4   3  -5 8672.83  562.11
  -4  -3  -5 6647.15  491.53
  -4   3  -4  270.09   64.11
   4  -3  -4  404.08   81.68
  -4   3  -4  286.58   73.23
   4   3  -4  265.81   64.88
  -4  -3  -4  377.47   32.46
  -4   3  -313365.20  780.34
  -4   3  -312603.23  645.99
   4  -3  -312392.79 1009.79
   4   3  -310829.37 1081.38
   4  -3  -2  801.36  108.44
   4   3  -2  596.04   64.05
  -4   3  -2  481.48   69.13
  -4   3  -113716.29  744.02
   4   3  -113264.89  767.76
   4  -3  -113327.63  714.03
   4   3  -111326.83  841.21
   4  -3   0  231.51   88.83
  -4  -2 -14   21.47  135.81
  -4  -2 -13  158.81   93.70
  -4   2 -13   43.79  107.01
  -4   2 -12   28.20   65.95
   4   2 -12    9.27  115.78
  -4  -2 -12   17.67  100.31
  -4  -2 -11  338.50  116.97
   4   2 -11  187.85  124.45
  -4   2 -11  177.03  102.08
   4  -2 -11  245.10  167.83
  -4  -2 -10  221.57   72.86
   4  -2 -10   92.10  129.50
  -4   2 -10   17.99   78.76
   4   2 -10    5.13   83.15
   4  -2  -9  206.47   84.18
  -4  -2  -9  320.25   95.72
  -4   2  -9  348.53   74.85
   4   2  -9  342.56  104.53
  -4  -2  -8 1421.65  934.31
  -4   2  -8  129.56   88.07
   4  -2  -8  152.73  103.69
   4   2  -8  182.11   99.15
  -4   2  -7    0.48   70.14
   4   2  -7   61.65   84.49
   4  -2  -7  223.71   81.53
  -4  -2  -7  -16.42   43.71
  -4   2  -6  409.93   73.47
   4  -2  -6  375.08   86.54
  -4  -2  -6  327.95   54.33
   4   2  -6  291.82   75.69
  -4  -2  -5   91.46   33.69
  -4   2  -5   47.32   60.27
   4   2  -5  -42.54   64.92
   4  -2  -5   60.52   76.47
  -4   2  -5  -50.15   42.16
  -4   2  -4  369.04   73.28
  -4  -2  -4  548.78   37.02
   4  -2  -4  523.92   98.34
  -4   2  -4  547.99   86.53
   4   2  -4  308.79   53.45
   4   2  -3  470.90   48.30
  -4   2  -3  609.91   71.64
   4  -2  -3  465.72   77.15
  -4   2  -3  542.32   89.90
   4  -2  -2  650.73   85.57
  -4   2  -2  771.48   88.37
  -4   2  -2  861.22   89.97
   4   2  -2  608.61   79.84
   4  -2  -1  739.18   91.41
   4   2  -1  568.04   60.05
  -4   2  -1  802.69   79.04
   4  -2   0   16.91   50.00
  -4  -1 -14  140.56   88.19
  -4   1 -13  863.04  179.60
  -4  -1 -13  923.30  157.28
   4   1 -12  152.13  114.17
   4  -1 -12 -181.05  125.12
  -4   1 -12  208.99  122.98
  -4  -1 -12  391.95  133.53
  -4   1 -11 2211.40  249.67
  -4  -1 -11 1844.71  231.98
   4  -1 -11 1517.51  196.16
   4   1 -11 1740.72  179.62
  -4  -1 -10  148.51   97.16
  -4   1 -10  125.94  102.38
   4   1 -10   -5.14  126.69
   4  -1 -10   91.05  135.15
   4  -1  -9 3114.42  306.88
  -4  -1  -9 3356.96  418.64
   4   1  -9 2730.92  203.83
  -4   1  -9 3212.84  263.55
   4  -1  -8   95.39   85.46
  -4   1  -8   12.40   71.96
  -4  -1  -8   64.21   71.18
   4   1  -8   59.34   98.63
  -4   1  -7 4647.00  319.81
  -4  -1  -7 4681.61  268.71
   4   1  -7 4484.27  336.26
   4  -1  -7 4530.88  336.96
   4   1  -6  933.03   98.11
  -4   1  -6 1010.20  106.05
  -4  -1  -6 1113.42  101.90
   4  -1  -6  929.21  115.95
   4  -1  -5 9075.39  541.61
  -4  -1  -510010.26 1094.92
  -4   1  -510481.92  551.38
   4   1  -5 9142.78  613.74
  -4  -1  -4 1271.19  140.48
   4   1  -4 1213.30   88.11
  -4   1  -4 1386.35  104.14
   4  -1  -4 1094.14  120.32
  -4   1  -4 1261.73   96.79
   4  -1  -3 7341.20  387.63
  -4   1  -3 8315.54  455.32
  -4   1  -3 8526.85  453.81
  -4  -1  -3 8130.16  526.67
   4   1  -3 6618.20  429.12
   4  -1  -2  828.72  104.86
  -4   1  -2  901.35   83.19
  -4   1  -2  845.96  106.13
   4   1  -2  640.87   65.50
   4   1  -1 9300.94  558.44
   4  -1  -110397.18  715.15
  -4   1  -110740.62  866.87
  -4  -1  -110224.68  871.16
  -4  -1   0  281.78  211.22
   4  -1   0  177.76   56.18
  -4   0 -14  355.13  179.00
  -4   0 -13 1501.09  211.80
  -4   0 -12  371.53  129.43
   4   0 -12 -100.36   95.89
   4   0 -11 2952.51  325.55
  -4   0 -11 3547.62  220.07
   4   0 -10  241.64  113.09
  -4   0 -10  169.03   94.47
  -4   0  -9 6584.53  453.53
   4   0  -9 6108.63  390.04
  -4   0  -8 1965.79  201.81
   4   0  -8 1607.66  197.21
  -4   0  -710706.74  629.79
   4   0  -7 9566.41  592.81
   4   0  -6 2518.29  228.99
  -4   0  -6 2812.61  176.23
   4   0  -518042.88  965.66
  -4   0  -521453.43 1344.57
  -4   0  -4  934.83  104.35
   4   0  -4  963.72   94.77
  -4   0  -342788.00 2562.97
  -4   0  -348157.52 3079.53
   4   0  -211663.49  763.76
  -4   0  -213800.19  936.34
  -4   0  -213822.88  926.44
   4   0  -137154.47 2519.39
   4   0  -135676.48 2442.44
  -4   0  -138239.79 3421.53
  -4   0   0 1370.56  348.01
  -3 -11  -4  100.13  140.15
   3 -11  -3  295.89  174.60
  -3 -11  -3   96.44   97.13
  -3 -11  -2  153.14  111.69
   3 -11  -2   81.45  140.60
   3 -11  -1  216.75  181.30
  -3 -11  -1  102.32  107.36
  -3 -11   0  192.55  113.17
   3 -11   0    8.69  176.15
  -3 -10  -8  960.00  158.62
  -3 -10  -7   89.83  137.90
   3 -10  -7  104.90  138.52
   3 -10  -6 1494.34  213.33
  -3 -10  -6 1512.38  171.65
   3 -10  -5  408.76  160.07
  -3 -10  -5   -3.94   90.11
   3 -10  -4 2279.45  241.64
  -3 -10  -4 2258.65  188.66
   3  10  -4 1342.14  195.38
   3  10  -4 1757.31  232.87
   3  10  -3  120.86   83.40
   3 -10  -3  169.42  165.91
   3  10  -3   42.46  115.53
  -3 -10  -3   92.63  115.57
   3 -10  -2 3551.47  280.33
   3  10  -2 2244.48  243.24
   3  10  -2 2309.83  230.60
  -3 -10  -1  288.58  121.78
   3  10  -1  265.38  111.14
   3  10  -1  360.78  115.84
   3 -10  -1 1020.37  228.50
  -3 -10   0 3270.46  278.78
   3 -10   0 3390.49  220.49
   3  -9 -10  650.83  212.30
  -3  -9 -10 1334.57  214.66
   3  -9  -9 -221.55  168.21
  -3  -9  -9  166.30  101.97
   3  -9  -8 1457.17  213.29
  -3  -9  -8 1276.03  184.88
  -3  -9  -8  867.67  137.02
   3  -9  -7    0.00  124.93
  -3  -9  -7  236.55  107.58
  -3  -9  -7  205.92  120.61
  -3  -9  -6 1739.10  245.33
   3   9  -6 1685.04  218.84
   3  -9  -6 2526.04  206.58
  -3  -9  -6 1563.13  159.59
   3   9  -5  316.71  122.33
   3  -9  -5  126.34  162.41
  -3  -9  -5  330.01   90.89
   3   9  -5  105.56  111.76
   3   9  -4 2041.89  225.19
  -3  -9  -4 2137.60  216.38
   3  -9  -4 2499.66  246.48
   3   9  -4 1448.93  169.70
   3   9  -3  572.13  128.75
  -3  -9  -3  210.58   89.79
   3  -9  -3  676.74  130.65
   3   9  -3  374.24  100.43
  -3  -9  -2 4631.83  348.85
   3  -9  -2 4182.75  340.38
   3   9  -2 3451.53  272.79
   3   9  -2 3798.94  312.55
  -3  -9  -1  296.42  135.45
   3   9  -1  634.40  293.65
   3  -9  -1 1545.16  299.65
   3   9  -1  291.69  244.29
  -3  -9   0 4639.56  517.90
   3  -9   0 5323.64  378.10
  -3  -8 -11   82.77  119.89
   3  -8 -11  134.93  190.35
  -3  -8 -10  346.77  118.84
   3  -8 -10  143.45  154.29
  -3  -8 -10  195.04  119.99
  -3  -8  -9   42.46   99.08
   3  -8  -9   63.67  143.92
  -3  -8  -9   37.93   74.61
   3  -8  -8  146.63  115.25
  -3  -8  -8  314.06  106.32
  -3  -8  -8  236.67  116.89
  -3   8  -7  299.31   47.41
  -3  -8  -7  336.87  100.16
  -3  -8  -7  214.87  109.21
   3  -8  -7  135.29  157.00
   3   8  -7  356.87  124.91
   3   8  -6  327.98  124.05
   3  -8  -6  925.99  116.16
  -3  -8  -6  781.34  104.24
  -3  -8  -6  816.42  133.12
  -3   8  -5  386.71  110.59
   3   8  -5  192.74   89.45
  -3  -8  -5  450.00   92.81
   3  -8  -5   46.81  112.30
   3   8  -5  186.48  105.72
   3  -8  -4  514.86  154.41
  -3   8  -4  375.14  155.95
  -3  -8  -4  597.21  105.37
   3   8  -4  681.09  128.22
   3   8  -4  800.87  113.26
   3  -8  -3  -53.43   93.91
  -3   8  -3   21.63  125.76
   3   8  -3 -176.66   75.83
   3   8  -3   46.49   91.27
  -3  -8  -3    5.51   81.88
   3  -8  -2 2391.66  208.29
  -3   8  -2 2271.31  240.74
  -3  -8  -2 2415.35  205.64
   3   8  -2 2075.75  211.56
   3   8  -2 2309.67  219.05
   3  -8  -1   98.08   87.22
  -3   8  -1  157.81  101.88
  -3  -8  -1  311.18   97.76
   3   8  -1  375.97  148.70
   3   8  -1  173.63  101.83
  -3  -8   0  156.98   74.28
   3  -8   0  285.28  122.85
   3  -7 -13  105.54  116.17
  -3  -7 -13 -164.36  135.60
  -3  -7 -12  297.55  137.84
   3  -7 -12  247.04  167.60
   3  -7 -11  148.03  160.11
  -3  -7 -11   49.08  133.86
  -3  -7 -11   80.49  125.52
   3  -7 -10  388.19  132.33
  -3  -7 -10  371.47  129.88
  -3  -7 -10  330.08  152.50
   3  -7  -9  186.90  116.49
  -3  -7  -9  158.12   94.08
  -3  -7  -9   89.46   83.34
   3   7  -9   91.34   94.63
   3  -7  -8 1567.27  156.88
  -3  -7  -8 1367.72  174.61
   3   7  -8  608.76  135.33
  -3  -7  -8 1201.76  133.34
  -3  -7  -7  146.30   96.38
  -3   7  -7  218.96   61.54
   3  -7  -7  170.57  109.40
  -3   7  -7    6.40  126.98
  -3  -7  -7  173.76   75.94
   3   7  -7   26.36   93.86
  -3  -7  -6  347.58   89.43
   3   7  -6  527.63  112.08
  -3   7  -6   89.99  161.03
   3  -7  -6  596.01  135.95
  -3  -7  -6  630.98   89.34
   3  -7  -5  398.29  107.64
  -3   7  -5  441.03  107.51
  -3  -7  -5  599.43   86.93
  -3  -7  -5  424.49   84.56
   3   7  -5  231.48  111.17
   3   7  -5  382.73   71.47
  -3  -7  -4 3153.89  219.08
   3   7  -4 2822.83  185.90
   3   7  -4 3126.20  197.06
   3  -7  -4 3072.88  203.29
  -3   7  -4 3063.85  252.36
   3   7  -3   98.53   82.32
   3  -7  -3  225.60   74.05
  -3   7  -3  -36.29   82.85
  -3  -7  -3   83.02   80.84
   3   7  -3   87.79   73.61
  -3  -7  -2 2813.59  223.41
   3  -7  -2 2961.71  220.71
  -3   7  -2 3128.71  238.31
   3   7  -2 2811.51  296.93
   3   7  -2 2895.52  200.10
   3   7  -1 1795.04  263.77
   3  -7  -1 2537.65  298.68
  -3   7  -1 1565.69  184.22
  -3  -7  -1 1364.32  138.35
   3   7  -1 1701.68  289.69
  -3  -7   0 4935.24  362.42
   3  -7   0 5580.30  332.90
  -3  -6 -12 1308.39  199.90
   3  -6 -11   82.73  127.24
  -3  -6 -11  -97.94  105.50
  -3  -6 -11  -50.59   79.05
  -3  -6 -10 2786.84  223.83
   3  -6 -10 3236.43  377.60
  -3  -6 -10 3320.24  409.30
   3   6 -10 2188.56  259.85
  -3  -6  -9  225.17  118.11
   3  -6  -9  357.01  115.89
   3  -6  -9   96.89  114.25
  -3  -6  -9  270.61  112.78
   3   6  -9  258.87  137.38
  -3   6  -9   83.88  134.94
   3   6  -8 3576.28  441.97
  -3   6  -8 4299.32  367.09
   3  -6  -8 3794.12  315.50
  -3  -6  -8 4090.38  403.63
  -3  -6  -8 2973.62  367.27
   3  -6  -8 3779.38  261.45
   3   6  -7 1186.95  140.21
  -3  -6  -7 1334.43  137.12
   3  -6  -7  944.44  141.96
  -3   6  -7 1067.05  141.40
  -3  -6  -7 1571.31  143.78
  -3   6  -7 1316.98   79.20
   3  -6  -6 6290.54  425.21
  -3   6  -6 6494.62  405.10
  -3   6  -6 6452.10  347.19
  -3  -6  -6 5816.30  384.96
   3   6  -6 5795.38  361.47
  -3  -6  -6 5735.86  391.00
  -3  -6  -5  387.32   69.14
  -3   6  -5  460.22   97.71
  -3  -6  -5  248.78   83.38
   3   6  -5  409.17  102.58
   3  -6  -5  514.59  110.44
   3  -6  -410228.59  575.41
  -3   6  -410077.83  589.98
  -3  -6  -4 9827.91  653.78
   3   6  -410628.65  931.61
   3   6  -4 9682.36  516.23
  -3  -6  -3  946.91   92.78
   3  -6  -3  814.72  101.83
  -3   6  -3  997.78  139.85
   3   6  -3 1061.62  128.38
   3   6  -3  828.51  124.10
   3  -6  -216397.19  671.42
   3   6  -214541.83 1085.94
   3   6  -216253.83 1259.52
  -3   6  -216440.30  840.77
  -3  -6  -215955.98 1077.50
   3  -6  -1 3955.28  540.72
  -3  -6  -1  981.69   79.24
   3   6  -1 2180.30  956.51
   3   6  -1 1741.12  647.14
  -3   6  -1  980.32  145.87
   3  -6   011386.90  594.43
  -3  -6   010125.20  893.30
  -3  -5 -13   -8.22  116.70
  -3  -5 -12 1339.57  414.59
  -3  -5 -11  392.64   75.35
  -3   5 -11  387.23  133.72
   3   5 -11  451.19  161.24
  -3   5 -10 3050.04  284.93
   3  -5 -10 2863.42  289.57
   3   5 -10 3210.59  321.60
  -3  -5 -10 3094.14  236.39
   3  -5  -9  215.05  118.59
  -3   5  -9  561.85  144.93
  -3  -5  -9  546.19   85.15
   3   5  -9  179.33   97.83
   3  -5  -8 4220.07  427.05
  -3   5  -8 4593.86  253.26
  -3  -5  -8 4314.59  334.44
   3   5  -8 4382.52  386.45
  -3  -5  -8 4275.46  206.74
   3  -5  -7  624.07  117.09
   3  -5  -7  751.71  136.30
  -3   5  -7  782.67  136.59
  -3  -5  -7  607.51   92.73
  -3  -5  -7  810.40   87.03
   3   5  -7  593.66  126.76
  -3  -5  -612663.77  774.05
   3  -5  -614646.09  757.16
  -3   5  -613854.73  763.66
  -3   5  -615398.78  910.83
  -3  -5  -612998.57  654.09
   3   5  -613405.17 1169.59
  -3  -5  -5 2657.85  153.21
   3  -5  -5 2577.95  189.49
  -3   5  -5 2925.35  201.23
  -3  -5  -5 2581.87  195.36
   3   5  -5 2646.49  169.39
   3   5  -4 9034.41  477.28
  -3   5  -4 9623.05  690.17
   3  -5  -410552.32  420.77
  -3  -5  -4 9299.52  492.87
  -3  -5  -4 9214.57  823.13
   3   5  -4 9878.35  591.97
   3  -5  -3 1989.18  151.71
   3   5  -3 1966.28  141.88
  -3   5  -3 2247.93  174.76
   3   5  -3 1902.68  159.27
  -3  -5  -3 2024.17  153.38
  -3  -5  -218726.17 1435.83
   3  -5  -218629.47  948.10
  -3   5  -221669.34 1047.13
   3   5  -219378.19 1076.22
   3   5  -220446.45 1350.11
  -3  -5  -1 1151.44  111.92
   3  -5  -1 7182.31 1309.32
   3   5  -1 4219.39 1902.26
   3   5  -1 4875.20 2373.63
  -3   5  -1 1238.66  149.69
  -3  -5   021111.81 1461.20
   3  -5   022479.95 1131.11
  -3  -4 -14   66.39   53.49
  -3  -4 -13  -85.05  118.02
   3   4 -12   66.77  140.79
  -3   4 -12    2.19  110.81
  -3  -4 -12  433.63  169.80
   3  -4 -11 -205.98  116.21
  -3   4 -11  -55.67   94.57
   3   4 -11  -42.18  128.38
  -3  -4 -11  -75.60   90.67
   3  -4 -10  297.23  131.25
  -3  -4 -10  464.21  322.84
   3   4 -10  296.78  121.09
  -3   4 -10  843.97  162.39
   3  -4  -9   -2.94   96.83
  -3  -4  -9  521.83  141.41
   3   4  -9  104.75   97.94
  -3   4  -9  256.06  171.53
  -3   4  -8 2594.80  279.80
  -3  -4  -8 1562.76  281.68
   3  -4  -8 1001.07  118.79
   3   4  -8 1003.14  136.65
   3  -4  -7  121.91  103.24
  -3   4  -7  217.85  105.69
   3   4  -7  264.46  101.76
  -3  -4  -7  216.77   73.91
  -3   4  -6 2368.00  133.74
  -3   4  -6 2299.13  138.45
  -3  -4  -6 2101.34  131.47
   3   4  -6 2177.08  195.57
  -3  -4  -5  269.89   63.05
  -3   4  -5   82.70   79.82
  -3   4  -5  -17.90   51.20
   3   4  -5   52.66   58.96
   3  -4  -5  138.17   76.47
  -3  -4  -5  165.91   44.10
   3  -4  -4 1804.52  145.76
  -3   4  -4 1665.98  129.64
  -3  -4  -4 1694.90  115.12
   3   4  -4 1691.67  158.08
  -3  -4  -4 1533.73  100.06
  -3  -4  -3  807.33   73.77
   3  -4  -3  651.61   63.92
  -3   4  -3  926.49   88.83
  -3  -4  -3  842.42   71.30
   3   4  -3  730.28   80.14
   3   4  -3  920.24   85.50
   3  -4  -2 1698.52  128.26
  -3   4  -2 1722.02  208.95
  -3  -4  -2 1329.26   88.31
   3   4  -2 1779.79  148.28
   3   4  -2 1579.65   98.34
   3  -4  -1 1169.75  100.30
  -3  -4  -1 1058.05   76.76
   3   4  -1 1151.15  100.08
  -3   4  -1 1211.55  101.51
   3   4  -1 1315.93   92.55
   3  -4   0  286.07   78.97
  -3  -4   0  425.16   64.97
  -3  -3 -14  694.97  244.66
  -3  -3 -13   14.51  108.46
   3   3 -12  523.26  157.94
  -3   3 -12 1163.10  160.26
  -3  -3 -12  965.80  156.44
  -3   3 -11  214.81  121.20
   3  -3 -11  189.98  121.20
   3   3 -11  357.55  139.33
  -3  -3 -11  345.18  112.29
   3  -3 -10  904.26  143.18
  -3  -3 -10  876.00  101.94
   3   3 -10  899.96  143.68
  -3   3 -10  877.28  119.61
  -3  -3  -9  525.23  102.96
  -3   3  -9  429.61  117.49
   3   3  -9  155.43  112.13
   3  -3  -9  104.97  117.88
  -3  -3  -8 1719.08  196.57
  -3   3  -8 2851.40  304.85
   3  -3  -8 1499.28  156.02
   3   3  -8 1487.72  144.67
   3  -3  -7  682.94   92.72
  -3   3  -7  653.38  104.34
  -3  -3  -7  465.74   72.95
   3   3  -7  411.65   70.15
  -3   3  -6 2285.48  149.96
  -3  -3  -6 2403.34  177.13
   3  -3  -6 2325.82  167.09
   3   3  -6 2187.86  147.84
  -3   3  -5   84.96   50.38
  -3  -3  -5   19.59   44.82
  -3   3  -5   63.79   72.25
   3   3  -5  150.25   82.72
  -3  -3  -4 3474.67  249.86
  -3  -3  -4 3186.76  233.03
  -3   3  -4 3582.43  318.69
   3   3  -4 3584.29  207.19
   3  -3  -4 3517.36  224.85
  -3   3  -4 3848.74  227.03
  -3   3  -3 2758.13  133.11
  -3  -3  -3 2476.26  145.74
   3   3  -3 2543.27  311.11
   3  -3  -3 2774.22  161.40
  -3  -3  -3 2461.18  141.16
   3   3  -2 2991.67  159.03
   3  -3  -2 3167.01  230.68
  -3   3  -2 3051.50  251.77
  -3  -3  -2 2892.77  222.85
  -3  -3  -2 2964.28  156.71
   3   3  -2 3447.86  252.34
   3  -3  -1 1916.19  211.39
   3   3  -1 1329.25  416.52
  -3   3  -1  980.06  100.70
  -3  -3  -1  911.06   65.49
   3   3  -1 1446.28  362.08
   3  -3   0 5223.62  283.01
  -3  -3   0 4612.32  338.97
  -3  -2 -14  665.72  201.16
  -3   2 -13   35.96  148.96
  -3  -2 -13   52.23   94.07
  -3  -2 -12 2019.99  244.03
   3  -2 -12 1307.10  222.96
  -3   2 -12 1950.65  164.32
   3   2 -12 1620.17  145.05
  -3  -2 -11  810.33  138.46
   3  -2 -11  813.58  139.03
  -3   2 -11  682.49  118.85
   3   2 -11  759.58  132.69
   3   2 -10 2865.45  310.45
   3  -2 -10 2898.30  241.92
  -3   2 -10 3338.31  183.03
  -3  -2 -10 2619.77  183.33
  -3   2  -9  293.89   91.25
  -3  -2  -9  150.67  102.74
   3   2  -9   60.03   99.33
   3  -2  -9  460.85   91.44
  -3   2  -815773.41 1070.11
  -3  -2  -813352.66 1204.89
   3   2  -813671.93  829.02
   3  -2  -813548.34  930.45
  -3   2  -7  499.46   82.29
  -3  -2  -7  354.41   52.81
   3   2  -7  339.04   63.61
   3  -2  -7  463.83  101.77
  -3   2  -611481.37  682.68
  -3  -2  -6 9367.01  822.00
   3  -2  -611285.19  451.46
   3   2  -6 9589.25  497.84
   3  -2  -5 5102.88  340.35
  -3   2  -5 5469.90  292.92
  -3  -2  -5 4672.75  348.20
   3   2  -5 4611.57  303.16
   3   2  -419515.74 1240.19
  -3   2  -423284.66 1118.17
  -3   2  -423687.56 1601.47
  -3  -2  -419157.94 1830.07
  -3   2  -3 7064.11  412.50
  -3  -2  -3 5538.45  440.34
  -3   2  -3 6980.47  520.85
   3   2  -3 6431.90  331.09
  -3   2  -219522.09 1189.05
   3   2  -216657.55 1496.46
   3  -2  -218880.54 1186.37
   3  -2  -1 1630.98  212.95
   3   2  -1 4495.33 1452.03
   3   2  -1 3445.65 2105.08
  -3   2  -1 1018.94   70.01
   3  -2   025521.02 1809.78
  -3   1 -14  269.71  172.35
  -3  -1 -14  -99.56  125.98
  -3   1 -13  579.78  117.59
  -3  -1 -13  509.19  140.80
   3  -1 -12 1342.49  145.07
  -3  -1 -12 1353.33  137.45
   3   1 -12 1402.35  140.84
  -3   1 -12 1099.22  167.63
   3  -1 -11  295.13   90.38
  -3   1 -11  315.36  129.23
   3   1 -11  270.60  104.29
  -3  -1 -11  256.32  113.10
   3  -1 -10 2058.48  168.51
  -3   1 -10 2030.71  148.55
  -3  -1 -10 2190.85  142.36
   3   1 -10 2249.49  230.08
  -3  -1  -9  595.55  203.79
   3  -1  -9  298.88   93.59
  -3   1  -9  674.42  323.52
   3   1  -9  224.06   90.99
  -3  -1  -8 6175.62  432.41
  -3   1  -8 6941.36  440.77
   3   1  -8 5481.67  406.35
   3  -1  -8 5901.15 1467.63
   3  -1  -7  754.31   98.25
  -3   1  -7  860.06  103.12
  -3  -1  -7  716.30   82.35
   3   1  -7  496.03  104.88
  -3   1  -6 8864.14  640.34
   3   1  -6 8467.91  464.51
   3  -1  -6 8124.99  417.26
  -3  -1  -6 7963.16  511.94
  -3  -1  -5  697.98   76.64
   3  -1  -5  931.70  154.64
  -3   1  -5  766.82   81.05
   3   1  -5  642.52   79.20
   3  -1  -419852.07 1239.50
  -3   1  -420099.04 1052.29
  -3   1  -420694.99 1128.80
   3   1  -418535.01 1323.44
  -3  -1  -418893.57 1527.00
  -3   1  -3 1613.26  112.80
  -3   1  -3 1385.06   97.82
   3   1  -3 1154.24   82.07
   3  -1  -3 1362.74  116.83
  -3  -1  -3 1344.97   82.73
  -3   1  -2 3033.67  204.27
   3   1  -2 2393.19  163.48
  -3   1  -2 2874.46  202.40
   3  -1  -1 2601.00  227.47
  -3   1  -1 2089.60  160.34
  -3   1  -1 2148.39  178.10
   3   1  -1 2858.56  744.30
  -3  -1  -1 1872.26  136.47
  -3  -1   012970.65 1220.18
   3  -1   013221.69  851.87
  -3   0 -14   66.20  123.65
  -3   0 -13  -17.01   90.06
  -3   0 -12  -80.35  116.39
   3   0 -12 -134.86  109.52
  -3   0 -11   39.54   80.83
   3   0 -11 -111.69  124.60
   3   0 -10 -247.35   97.85
  -3   0 -10  -44.22   65.71
   3   0  -9 -139.05   87.65
  -3   0  -9  192.05  169.89
   3   0  -8  -52.12   74.84
  -3   0  -8 1708.05  577.46
  -3   0  -7  216.58  102.40
  -3   0  -6    2.68   56.11
   3   0  -6  -53.60   67.81
   3   0  -5  -65.30   59.68
  -3   0  -5   56.49   49.94
   3   0  -4  -44.57   47.24
  -3   0  -4  -16.07   32.38
   3   0  -3    7.44   51.55
  -3   0  -3  113.05   38.43
   3   0  -2  -20.03   41.12
  -3   0  -2  -22.97   38.54
  -3   0  -2    2.72   23.75
   3   0  -1   17.61   27.72
  -3   0   0  -59.57   43.42
   2 -11  -5  755.10  164.77
  -2 -11  -5  332.10  168.82
   2 -11  -4  726.17  157.97
  -2 -11  -4  526.38  125.12
   2 -11  -3 1409.27  222.12
  -2 -11  -3 2001.16  267.17
   2 -11  -2  968.18  195.56
  -2 -11  -2 1003.43  160.11
   2  11  -2  603.93  120.89
  -2 -11  -1 1201.72  168.29
   2 -11  -1 1739.16  211.59
   2 -11   0 1676.22  257.34
  -2 -11   0  995.63  151.00
   2 -10  -8  391.32  224.03
  -2 -10  -8   27.40  125.55
  -2 -10  -7  210.62  127.17
   2 -10  -7 -119.50  173.01
   2 -10  -6   54.72  137.88
  -2 -10  -6  253.14  133.13
  -2 -10  -5  506.50  124.91
   2 -10  -5  889.89  142.75
   2 -10  -4  175.01  180.73
  -2 -10  -4  386.74  134.00
   2  10  -4  388.24  103.46
   2 -10  -3   86.78  131.37
  -2 -10  -3  327.17  102.77
   2  10  -3 -151.41  203.47
   2  10  -3  322.59  102.91
  -2 -10  -2  680.07  152.86
   2  10  -2  694.36  172.88
   2 -10  -2  447.72  132.73
   2 -10  -1 1470.69  225.05
   2  10  -1 1064.77  140.07
  -2 -10  -1 1802.80  182.04
  -2 -10   0  300.74  141.75
   2 -10   0  335.00  145.42
   2  -9 -11   77.35  148.58
  -2  -9 -11  146.99  146.52
  -2  -9 -10  176.14  118.11
   2  -9 -10  327.36  190.93
   2  -9  -9  225.84  184.28
  -2  -9  -9  207.27  154.03
  -2  -9  -9  110.58  124.71
   2  -9  -8  303.05  119.52
  -2  -9  -8  469.85  145.79
  -2  -9  -8  136.18  118.55
   2  -9  -7  335.29  143.63
  -2  -9  -7    6.22   99.69
  -2  -9  -7   13.30  110.21
   2  -9  -6   24.17  113.18
   2   9  -6  187.63   90.63
   2   9  -6   16.58  118.63
  -2  -9  -6  416.32  120.91
  -2  -9  -5  433.83  116.66
   2   9  -5  284.93  146.74
   2  -9  -5  325.40  112.32
   2   9  -5  455.52   92.59
   2  -9  -4  154.74  145.23
   2   9  -4  105.05  105.77
   2   9  -4  212.06  102.86
  -2  -9  -4  -49.81  133.78
   2  -9  -3  398.96  100.17
  -2  -9  -3  407.65  131.12
   2   9  -3  340.94  106.47
   2   9  -3  539.04  120.74
   2  -9  -2  734.49  136.00
  -2  -9  -2  622.68  133.62
   2   9  -2  372.83  127.21
  -2  -9  -1   76.67   73.01
   2   9  -1  249.27  106.44
   2  -9  -1   98.45  117.42
  -2   9  -1   -5.98  103.82
   2  -9   0   82.87  145.27
  -2  -9   0  560.04  108.59
   2  -8 -12  349.98  189.64
  -2  -8 -12  681.82  118.71
   2  -8 -11  592.36  206.21
  -2  -8 -11  500.34  171.10
  -2  -8 -10  751.58  158.35
  -2  -8 -10  478.64  138.04
   2  -8 -10  558.50  213.34
  -2  -8  -9  727.28  119.69
  -2  -8  -9  634.78  148.80
   2  -8  -9  731.83  166.82
   2  -8  -8  905.15  152.46
  -2  -8  -8  857.39  132.59
   2   8  -8  509.65  139.06
  -2  -8  -8  863.14  317.61
   2  -8  -7 1578.23  221.12
   2   8  -7  972.24  172.20
  -2  -8  -7 1237.97  153.21
  -2  -8  -7 1721.58  200.43
   2  -8  -6 1180.01  160.15
  -2  -8  -6 1163.36  165.78
   2   8  -6  775.78  173.74
   2   8  -6 1251.70  136.29
  -2   8  -6  898.46  174.36
   2  -8  -5 2613.86  222.86
  -2  -8  -5 3041.18  211.64
   2   8  -5 2573.30  303.01
  -2   8  -5 2366.85  213.25
   2   8  -5 2815.45  193.11
  -2  -8  -4 1888.17  154.89
   2   8  -4 1542.32  176.97
   2   8  -4 1695.03  167.08
   2  -8  -4 1539.45  168.02
  -2   8  -4 1303.48  147.52
   2  -8  -3 3910.99  245.47
  -2   8  -3 3557.69  208.68
   2   8  -3 3919.43  270.61
   2   8  -3 3762.47  289.17
  -2  -8  -3 3681.17  266.15
   2  -8  -2 4287.34  285.56
   2   8  -2 3948.39  323.97
  -2   8  -2 3821.60  329.60
  -2  -8  -2 4092.61  360.95
   2   8  -1 2533.76  253.09
   2  -8  -1 3395.53  234.23
  -2   8  -1 2555.66  293.21
  -2  -8  -1 2423.41  259.53
   2  -8   0 3458.73  203.09
  -2  -8   0 3582.38  272.79
   2  -7 -13  529.52  150.86
  -2  -7 -13  310.70  155.17
   2  -7 -12  512.70  160.65
  -2  -7 -12  653.86  138.41
  -2  -7 -11  597.54  156.51
  -2  -7 -11  372.79  146.80
   2  -7 -11  706.49  123.80
   2  -7 -10  613.44  203.01
  -2  -7 -10  642.89  130.60
  -2  -7 -10  616.09  160.46
   2  -7  -9 2192.39  258.44
  -2  -7  -9 2348.28  243.27
  -2  -7  -9 2394.85  231.72
   2   7  -9 2323.35  241.80
   2  -7  -8  917.92  170.07
   2  -7  -8  911.53  155.90
  -2   7  -8  896.61  147.96
  -2  -7  -8 1012.27  168.88
  -2  -7  -8  959.61  126.61
   2   7  -8  853.97  127.64
   2  -7  -7 3752.45  340.80
  -2   7  -7 3625.02  277.19
  -2  -7  -7 3878.50  252.17
  -2  -7  -7 3233.45  327.19
   2   7  -7 3027.24  265.66
   2  -7  -6 1150.81  151.86
  -2   7  -6 1095.07  151.24
  -2  -7  -6 1082.37  107.22
  -2  -7  -6 1028.72  102.08
   2   7  -6  725.92  112.52
   2   7  -5 2042.87  197.15
  -2  -7  -5 2548.48  156.62
   2  -7  -5 2422.98  180.98
  -2   7  -5 2571.67  233.92
   2   7  -5 2427.91  176.04
   2  -7  -4 5421.07  281.81
  -2   7  -4 5203.69  387.44
  -2  -7  -4 5515.81  498.26
   2   7  -4 4813.71  407.46
   2   7  -4 5780.13  338.28
   2   7  -3 1765.94  181.08
   2  -7  -3 2118.58  216.49
  -2   7  -3 1796.75  222.38
  -2  -7  -3 2286.73  191.13
   2   7  -3 1845.69  158.42
   2  -7  -2 1677.56  182.80
  -2   7  -2 1640.19  143.73
  -2  -7  -2 1805.79  139.00
   2   7  -2 1808.64  201.55
   2  -7  -1 9949.34  849.94
  -2   7  -1 7753.54  387.40
  -2  -7  -1 8065.58  667.67
   2   7  -1 7259.75  700.53
  -2  -7   0 7674.47  615.41
   2  -7   0 8643.80  469.01
  -2  -6 -12  210.15  138.85
  -2  -6 -11  126.18   96.74
   2  -6 -10   23.98  131.88
  -2   6 -10   64.90  115.73
  -2  -6 -10  306.95  106.48
  -2  -6 -10  221.79  112.19
   2   6 -10  170.41  143.76
   2  -6  -9  610.90  232.94
   2  -6  -9  212.70  164.69
  -2   6  -9  171.48  115.72
  -2  -6  -9  174.33  115.06
  -2  -6  -9  154.12  135.81
   2   6  -9  490.59  174.02
  -2  -6  -8  707.08  161.95
  -2   6  -8  778.94  131.45
   2  -6  -8  739.94  135.55
   2  -6  -8  652.47  113.22
  -2  -6  -8  879.41  181.93
   2   6  -8  768.31  157.47
   2   6  -7  382.70   94.60
   2  -6  -7  396.26  110.54
  -2   6  -7  268.76  118.38
  -2  -6  -7  253.39   74.75
  -2  -6  -7  251.15   80.14
  -2   6  -6  310.74   42.85
   2  -6  -6  115.19  102.61
  -2  -6  -6  343.49   82.50
  -2  -6  -6  508.59   99.73
   2   6  -6  219.36   76.08
   2  -6  -5  185.15  113.98
  -2   6  -5  251.98   78.47
  -2  -6  -5  204.64   50.34
   2   6  -5  166.04   76.23
   2   6  -5  280.43   64.79
   2   6  -4 1467.10  120.53
   2  -6  -4 1440.54  130.56
  -2   6  -4 1516.11  115.88
  -2  -6  -4 1592.09  125.67
   2   6  -4 1562.29  190.92
   2  -6  -3  602.93  101.86
  -2   6  -3  471.46   78.70
  -2  -6  -3  567.14   74.52
   2   6  -3  501.99   84.93
   2   6  -3  682.07   60.09
   2  -6  -2  268.73  102.31
  -2   6  -2  345.29  112.13
  -2  -6  -2  319.44   58.16
   2   6  -2  235.54   73.14
   2  -6  -1  468.03  102.22
  -2   6  -1  464.10   99.71
  -2  -6  -1  461.62   66.07
   2   6  -1  563.50   82.77
  -2  -6   0  -83.34   45.17
   2  -6   0   60.11   56.02
  -2  -5 -13  395.59  155.09
  -2  -5 -12  240.62  115.54
   2  -5 -11  158.66  112.95
  -2   5 -11  385.80  123.18
  -2  -5 -11  490.92  110.04
   2   5 -11  165.94  144.82
   2  -5 -10  956.01  140.27
  -2   5 -10  899.49  157.80
  -2  -5 -10  849.95  128.19
   2   5 -10  801.28  108.88
   2  -5  -9  723.61  256.10
  -2   5  -9  504.47  114.79
  -2  -5  -9  360.14   88.97
   2   5  -9  871.62  260.32
   2  -5  -8  985.49  133.82
  -2   5  -8  661.14  140.55
  -2  -5  -8  796.21  100.11
   2   5  -8  764.42  109.23
   2   5  -7 3083.38  201.14
   2  -5  -7 3325.58  217.07
  -2   5  -7 3423.27  236.29
  -2  -5  -7 3011.45  224.09
  -2  -5  -7 2750.63  213.48
  -2   5  -6 1430.88  126.44
  -2   5  -6 1569.54  107.63
  -2  -5  -6 1478.36  113.76
  -2  -5  -6 1165.94   88.00
   2   5  -6 1530.35  127.23
   2  -5  -6 1487.50  123.71
   2  -5  -5 4352.03  222.84
  -2   5  -5 4134.58  360.19
  -2  -5  -5 3957.12  246.59
   2   5  -5 4136.83  281.91
  -2  -5  -5 3803.19  292.16
   2  -5  -4 2158.62  124.27
  -2   5  -4 2271.09  139.01
  -2  -5  -4 2166.12  130.02
   2   5  -4 1904.05  175.29
   2   5  -4 2055.83  209.84
  -2   5  -3 3950.98  345.25
   2  -5  -3 4128.32  205.24
  -2  -5  -3 3916.02  231.98
   2   5  -3 4211.88  244.72
   2   5  -3 4283.44  355.09
   2  -5  -210390.39  531.18
  -2   5  -210945.40  451.53
  -2  -5  -2 9708.08  669.08
   2   5  -210169.05  509.72
   2   5  -210350.63  996.85
   2  -5  -1 6596.50  354.41
  -2   5  -1 6754.25  331.60
  -2  -5  -1 5994.18  436.23
   2   5  -1 6360.20  479.34
  -2  -5   0 3803.78  273.05
   2  -5   0 3644.22  240.67
  -2  -4 -13  633.45  159.71
   2  -4 -12  938.42  139.53
  -2   4 -12  965.61  145.73
  -2  -4 -12  946.39  189.89
   2   4 -12  479.25  165.10
   2  -4 -11 2401.68  175.83
  -2   4 -11 2145.29  190.72
  -2  -4 -11 2084.92  185.19
   2   4 -11 2215.30  180.85
   2  -4 -10 2297.12  182.50
  -2   4 -10 2001.64  164.47
  -2  -4 -10 1801.01  184.07
   2   4 -10 2108.17  265.77
   2  -4  -9 5140.70  349.40
  -2   4  -9 5898.30  407.84
  -2  -4  -9 5048.25  321.26
   2   4  -9 6163.65  500.18
   2  -4  -8 4045.30  243.50
  -2   4  -8 4346.11  327.87
  -2  -4  -8 3497.15  317.36
   2   4  -8 4177.97  271.74
   2  -4  -7 7482.11  441.27
  -2   4  -7 8034.73  324.44
  -2  -4  -7 7352.02  401.47
   2   4  -7 6489.51  332.54
   2   4  -6 4429.42  301.88
  -2   4  -6 5400.63  271.02
  -2  -4  -6 4570.62  362.19
  -2   4  -5 6686.69  391.77
  -2   4  -5 6482.04  309.74
  -2  -4  -5 5892.53  373.64
  -2  -4  -5 6474.55  373.35
   2   4  -5 5744.41  436.41
   2  -4  -412786.17  702.14
  -2   4  -411997.84  463.44
  -2  -4  -411879.24  590.07
   2   4  -411488.23  670.69
   2   4  -412373.11  726.43
   2  -4  -313200.48  783.19
  -2   4  -314688.70 1220.36
  -2  -4  -314508.50  916.19
   2   4  -313395.98  708.78
   2   4  -314531.98  868.38
   2  -4  -2 5918.23  492.19
  -2   4  -2 6440.54  400.44
  -2  -4  -2 5415.22  399.31
   2   4  -2 6448.88  376.24
   2   4  -2 5945.30  369.01
   2  -4  -113493.81  789.23
  -2   4  -113577.21  777.73
  -2  -4  -112540.06  644.34
   2   4  -113329.40  903.98
  -2  -4   012168.42 1147.61
   2  -4   012715.71  697.05
  -2  -3 -14  210.08  120.82
  -2   3 -13  108.40  127.98
  -2  -3 -13  208.76  138.75
   2  -3 -12  721.72  188.33
  -2   3 -12  855.78  204.12
  -2  -3 -12  585.48  133.07
   2   3 -12  670.48  146.93
   2  -3 -11 1786.06  210.01
  -2   3 -11 2314.38  217.15
  -2  -3 -11 2488.41  183.24
   2   3 -11 2384.20  213.27
   2  -3 -10 1027.18  125.59
  -2   3 -10  729.83  105.55
  -2  -3 -10 1078.10  114.85
   2   3 -10  982.80  110.47
   2  -3  -9 4280.01  325.52
  -2   3  -9 4823.32  335.27
  -2  -3  -9 4245.90  335.58
   2   3  -9 4997.93  469.12
   2  -3  -8 2789.55  161.85
  -2   3  -8 2968.32  150.35
  -2  -3  -8 2326.71  141.66
   2   3  -8 2548.24  179.11
   2  -3  -7 5377.18  417.07
  -2   3  -7 5444.88  325.46
  -2  -3  -7 5233.83  265.09
   2   3  -7 4785.24  286.37
   2  -3  -611562.44  593.45
  -2   3  -611744.36  490.56
  -2  -3  -610870.48  807.15
   2   3  -611690.76  627.12
  -2   3  -5 6631.02  355.90
  -2   3  -5 7299.93  420.70
  -2  -3  -5 6661.07  334.66
   2   3  -5 6632.98  428.96
  -2   3  -410396.38  659.08
  -2   3  -410791.52  575.74
  -2  -3  -4 9847.37  712.49
   2   3  -4 9395.25  694.61
   2  -3  -3 8562.16  484.94
  -2   3  -3 9051.01  394.82
  -2  -3  -3 8539.75  477.82
  -2  -3  -3 8259.10  664.21
   2   3  -3 7790.37  683.34
   2   3  -3 9059.08  846.02
   2  -3  -211569.29  972.95
  -2   3  -211082.73  738.79
  -2  -3  -2 9688.31  638.90
   2   3  -2 9364.40  530.58
   2   3  -210863.53  675.44
   2  -3  -122846.78 1792.14
  -2   3  -123954.39 1380.25
  -2  -3  -120461.42 1284.11
   2   3  -122970.33 1251.18
   2   3  -122692.57 1566.77
  -2  -3   0 3330.21  381.80
   2  -3   0 4544.16  946.11
  -2  -2 -14  158.88  244.27
   2  -2 -13   99.69  124.48
  -2   2 -13   50.96  104.61
  -2  -2 -13  187.06  117.71
   2   2 -13  122.24  113.56
   2  -2 -12   65.96   99.70
  -2   2 -12  255.74  140.57
  -2  -2 -12  126.00  116.34
   2   2 -12  320.42  117.15
   2  -2 -11  337.44  121.39
  -2   2 -11  556.94  135.55
  -2  -2 -11  460.83  113.60
   2   2 -11  370.42  116.56
   2  -2 -10  832.52  141.72
  -2   2 -10 1035.65  116.89
  -2  -2 -10  978.23   96.77
   2   2 -10  982.67  131.79
   2  -2  -9 1917.16  733.41
  -2   2  -9  453.57   97.24
  -2  -2  -9  399.33   87.09
   2   2  -9 2053.97  925.66
   2  -2  -8   -3.28   74.03
  -2   2  -8   36.27   91.91
  -2  -2  -8  -90.84  104.88
   2   2  -8   46.58   72.01
   2  -2  -7  504.89   66.61
  -2   2  -7  611.88  102.15
  -2  -2  -7  404.24   58.15
   2   2  -7  303.90   73.85
   2  -2  -6  278.96   80.63
  -2   2  -6  371.74   87.80
  -2  -2  -6  395.03   55.17
   2   2  -6  334.64  100.94
   2  -2  -5 1119.22  101.95
  -2   2  -5 1373.39  103.74
  -2  -2  -5 1107.86  305.20
   2   2  -5  981.52  119.28
  -2   2  -4  649.08   67.08
  -2   2  -4  642.63   46.43
  -2  -2  -4  582.32   66.44
   2   2  -4  427.07   57.85
  -2   2  -3 2783.49  667.60
  -2   2  -3 2635.50  133.73
  -2  -2  -3 2001.13  121.84
   2   2  -3 2026.34  170.97
   2  -2  -2 5123.71  437.24
  -2   2  -2 5229.18  238.18
  -2  -2  -2 4893.46  305.80
  -2  -2  -2 4654.33  347.80
   2   2  -2 4314.87  286.27
   2   2  -2 5527.06  317.86
   2  -2  -1 1187.70   99.88
  -2   2  -1  944.61   68.55
  -2  -2  -1  870.88   60.83
   2   2  -1  901.17   75.39
   2   2  -1  886.31   70.80
  -2  -2   0 2161.18  170.65
   2  -2   0 2457.02  116.39
  -2   1 -14  344.68  179.75
  -2  -1 -14  369.63  133.60
   2  -1 -13  962.51  164.97
  -2   1 -13 1170.77  188.97
  -2  -1 -13 1185.16  121.48
   2   1 -13 1161.36  155.48
   2  -1 -12  513.03  117.95
  -2   1 -12  280.88  130.18
  -2  -1 -12  551.13  100.07
   2   1 -12  424.04  131.01
   2  -1 -11 2174.21  206.28
  -2   1 -11 1716.19  148.61
  -2  -1 -11 1426.36  119.82
   2   1 -11 1456.31  148.63
   2  -1 -10 3487.00  225.11
  -2   1 -10 4059.33  253.77
  -2  -1 -10 3468.74  240.28
   2   1 -10 3330.48  307.06
   2  -1  -9 4363.02  572.33
  -2   1  -9 3404.25  238.09
  -2  -1  -9 3655.45  258.29
   2   1  -9 4430.96  420.83
   2  -1  -8  932.50  101.52
  -2   1  -8  984.14  105.22
  -2  -1  -8  960.88   83.22
   2   1  -8 1023.89  123.54
   2  -1  -7 7926.24  379.67
  -2   1  -7 8295.59  370.42
  -2  -1  -7 7134.80  384.54
   2   1  -7 7318.43  509.97
   2  -1  -613031.24  558.65
  -2   1  -612635.35  683.50
  -2  -1  -611516.56  822.08
   2   1  -612631.70  766.41
   2  -1  -5 6330.02  283.27
  -2   1  -5 6665.21  439.66
  -2  -1  -5 5689.21  448.89
   2   1  -5 6671.83  991.71
   2  -1  -4 5551.45  359.46
  -2   1  -4 6313.92  379.12
  -2  -1  -4 5578.88  411.29
   2   1  -4 5183.36  326.75
   2  -1  -318547.90 1289.38
  -2   1  -318859.26 1376.70
  -2   1  -319907.54  985.51
  -2  -1  -315280.78 1337.73
   2   1  -317157.68 1557.53
  -2   1  -2 4094.05  323.09
  -2   1  -2 4108.98  280.13
  -2  -1  -2 3376.46  223.68
   2   1  -2 3613.28  268.77
   2  -1  -110923.64  749.13
  -2   1  -111000.61  643.74
   2   1  -1 9274.28  748.28
   2  -1   010734.56  721.39
  -2  -1   011154.34 1030.37
  -2   0 -14  733.30  156.33
   2   0 -13  427.11  136.57
  -2   0 -13  765.11  114.55
   2   0 -12  985.83  131.45
  -2   0 -12  807.56  144.46
   2   0 -11 2414.93  219.15
  -2   0 -11 2690.52  248.00
   2   0 -10 2646.55  242.39
  -2   0 -10 2631.08  187.48
   2   0  -9 9884.95  679.15
  -2   0  -910291.35  670.50
   2   0  -8 7938.87  408.46
  -2   0  -8 9065.34  606.28
   2   0  -724108.15 1327.07
  -2   0  -723395.62  994.81
  -2   0  -623680.58 1452.60
   2   0  -623832.15 1725.18
   2   0  -519608.14 1397.94
  -2   0  -519096.87 1401.51
   2   0  -417693.98 1140.96
  -2   0  -418647.25 1144.84
   2   0  -311485.83  886.05
  -2   0  -311619.00  988.03
  -2   0  -294272.54 6856.39
  -2   0   019922.08 6193.08
   1 -11  -6  -91.39  177.71
  -1 -11  -6 -110.93  137.47
   1 -11  -5  575.80  164.03
  -1 -11  -5  359.70  137.82
  -1 -11  -4   85.31  178.05
   1 -11  -4  344.11  126.95
  -1 -11  -3  270.92  124.32
   1 -11  -3  423.49  155.94
   1 -11  -2  -22.02   99.96
  -1 -11  -2  178.99  140.64
   1 -11  -1  494.15  141.09
  -1 -11  -1  406.36  119.81
  -1 -11   0  266.52  137.40
   1 -11   0  301.23  160.49
   1 -10  -9  597.48  169.87
  -1 -10  -9  942.61  200.97
   1 -10  -8  211.93  159.52
  -1 -10  -8  197.26  123.13
   1 -10  -7 2329.43  268.18
  -1 -10  -7 2343.35  240.42
   1 -10  -6 1165.08  219.67
  -1 -10  -6 1134.36  173.38
   1 -10  -5 2995.22  342.68
  -1 -10  -5 3371.39  245.36
   1  10  -5 2657.26  176.26
   1 -10  -4 1374.25  185.55
  -1 -10  -4  650.69  162.76
   1  10  -4  652.15  110.42
   1 -10  -3 4218.19  328.55
  -1 -10  -3 3955.36  346.95
  -1 -10  -2  933.47  142.43
   1 -10  -2 1415.46  209.97
   1  10  -2  847.65  199.64
   1 -10  -1 4533.12  282.71
   1  10  -1 3266.57  300.96
  -1 -10  -1 4614.51  304.31
  -1 -10   0  553.42  142.70
   1 -10   0  621.77  147.91
   1  -9 -11 1005.40  165.89
  -1  -9 -11  981.66  182.63
   1  -9 -10  639.04  194.73
  -1  -9 -10  178.22  165.83
   1  -9  -9 1718.25  230.09
  -1  -9  -9 1536.10  235.87
   1  -9  -8  782.33  148.91
  -1  -9  -8  739.84  195.67
  -1  -9  -8  517.69  180.42
   1  -9  -7 3184.18  297.95
  -1  -9  -7 2956.85  354.82
   1  -9  -6  956.52  220.70
  -1  -9  -6  922.28  161.01
   1   9  -6  751.53   76.84
  -1  -9  -5 3122.70  190.85
   1   9  -5 2596.93  251.80
   1   9  -5 3111.75  241.68
   1  -9  -5 2909.20  290.02
   1  -9  -4  651.66  146.88
  -1  -9  -4  884.94  145.08
   1   9  -4  753.76  123.03
  -1   9  -4  788.36  155.27
   1  -9  -3 2717.29  252.25
  -1   9  -3 2774.60  267.88
  -1  -9  -3 3402.97  203.37
   1   9  -3 2843.70  307.99
   1  -9  -2  782.82  167.43
  -1   9  -2  598.98  135.91
  -1  -9  -2  940.17  157.29
   1   9  -2  566.82  164.03
   1  -9  -1 5766.80  490.78
  -1   9  -1 4893.64  461.07
  -1  -9  -1 6566.93  370.44
   1   9  -1 5339.80  409.45
   1  -9   0 1573.49  145.26
  -1  -9   0 1446.17  151.79
   1  -8 -12  -45.77  141.06
  -1  -8 -12  -13.17  128.63
   1  -8 -11  349.65  149.91
  -1  -8 -11  114.70  150.58
   1  -8 -10  256.49  181.56
  -1  -8 -10  213.40  150.33
  -1  -8 -10  257.87  145.07
   1  -8  -9  379.08  181.16
  -1  -8  -9  636.75  132.45
  -1  -8  -9  564.64  134.31
   1  -8  -8  564.28  124.71
  -1  -8  -8  415.83  147.26
  -1  -8  -8  467.00  134.78
   1   8  -8  415.24  152.77
   1  -8  -8  285.87   85.60
  -1   8  -7   78.41  132.61
  -1  -8  -7  568.35  125.54
   1   8  -7  421.11  144.24
   1  -8  -7  394.69  168.67
   1  -8  -6   32.04  190.05
  -1   8  -6   39.10   98.94
  -1  -8  -6  156.74  108.17
   1   8  -6   69.35   56.49
   1   8  -6  138.69  106.58
   1  -8  -5  595.62  123.60
  -1   8  -5  732.16  108.17
  -1  -8  -5  773.81  149.05
   1   8  -5  706.98  110.20
   1   8  -5  800.15   91.30
   1  -8  -4 1516.60  173.17
  -1   8  -4 1098.16  223.77
  -1  -8  -4 1315.11  130.54
   1   8  -4 1213.35  110.24
   1  -8  -3 1870.77  188.60
  -1  -8  -3 2235.08  167.89
   1   8  -3 1579.72  167.61
  -1   8  -3 1987.59  245.05
   1  -8  -2  248.49  108.08
  -1   8  -2  212.09   96.15
  -1  -8  -2  223.65  102.63
   1   8  -2   99.81   97.38
   1  -8  -1 1631.56  193.37
  -1   8  -1 1383.79  106.72
  -1  -8  -1 1467.10  135.87
   1   8  -1 1656.66  187.10
  -1  -8   0 1306.67  126.24
   1  -8   0 1373.73  145.60
   1  -7 -14 -180.97  212.73
  -1  -7 -14  183.09  149.03
   1  -7 -13  356.53  170.55
  -1  -7 -13  191.35  140.34
   1  -7 -12  138.52  122.25
  -1  -7 -12 -181.10  115.99
   1  -7 -11  501.50  140.01
  -1  -7 -11  689.36  176.77
  -1  -7 -11  137.25  116.89
   1  -7 -10  233.44  144.83
  -1  -7 -10  193.39  146.14
  -1  -7 -10   -1.45  118.23
   1  -7  -9  715.12  122.40
  -1  -7  -9  864.76  177.98
  -1  -7  -9 1003.37  136.91
   1   7  -9  605.63  147.92
  -1   7  -9  725.20  140.86
   1  -7  -9  872.09  197.67
   1  -7  -8  141.40  116.69
   1  -7  -8  102.12   92.10
  -1   7  -8  314.06  143.19
  -1  -7  -8  241.46  140.64
  -1  -7  -8  245.13   97.61
   1   7  -8  125.55  103.06
   1  -7  -7 1557.97  183.45
  -1   7  -7 1361.83  159.51
  -1  -7  -7 1963.74  169.23
  -1  -7  -7 1568.53  130.13
   1   7  -7 1727.82  177.94
   1  -7  -6 1659.75  196.97
  -1   7  -6 1098.42  147.39
  -1  -7  -6 1383.94  151.43
   1   7  -6 1438.85  155.30
   1   7  -6 1635.11  121.11
   1  -7  -5 3019.39  258.05
  -1   7  -5 2862.34  256.53
  -1  -7  -5 2940.57  226.47
   1   7  -5 2470.31  191.89
   1   7  -5 2940.17  170.30
   1  -7  -4 1164.94  170.52
  -1   7  -4 1153.23  110.56
   1   7  -4 1397.99  113.20
  -1  -7  -4 1312.45  130.53
   1  -7  -3 5539.08  455.13
  -1   7  -3 5190.33  313.95
  -1  -7  -3 6250.87  353.23
   1   7  -3 5065.77  360.08
   1  -7  -2 2220.66  200.73
  -1   7  -2 2012.40  177.15
  -1  -7  -2 1983.14  158.16
   1   7  -2 2041.50  165.99
   1  -7  -1 4497.85  203.02
  -1   7  -1 4667.76  379.58
  -1  -7  -1 4896.39  324.36
   1   7  -1 4406.45  461.80
  -1  -7   0  157.89   90.12
   1  -7   0  119.22   77.03
  -1  -6 -12  395.78  165.36
   1  -6 -11 2505.01  306.72
  -1  -6 -11 2388.36  304.37
   1  -6 -10 1197.18  160.81
  -1   6 -10 1100.06  151.54
  -1  -6 -10  962.60  143.77
   1   6 -10  978.60  146.53
   1  -6  -9 5206.77  365.99
   1  -6  -9 4298.97  334.98
  -1   6  -9 4876.22  313.98
  -1  -6  -9 5623.86  614.33
  -1  -6  -9 4942.23  428.22
   1   6  -9 5155.37  388.77
   1  -6  -8 2156.10  221.95
   1  -6  -8 1352.77  152.55
  -1   6  -8 1262.77  166.58
  -1  -6  -8 1659.34  156.56
  -1  -6  -8 1695.94  133.50
   1   6  -8 1521.55  189.18
   1   6  -7 6284.72  476.80
   1  -6  -7 6674.44  374.57
  -1   6  -7 6444.32  343.40
  -1  -6  -7 6291.72  569.09
  -1  -6  -7 5811.53  447.48
   1  -6  -6 3028.85  198.35
  -1   6  -6 3329.53  195.18
  -1  -6  -6 3294.48  300.76
   1   6  -6 3069.28  178.61
   1  -6  -513272.49 1266.40
  -1   6  -513032.23  883.02
  -1  -6  -513529.01  604.36
   1   6  -513498.60  839.03
   1   6  -513618.49  975.49
   1  -6  -4 5140.88  431.92
  -1   6  -4 5030.51  250.71
  -1  -6  -4 5364.75  309.78
   1   6  -4 5154.53  267.30
   1   6  -4 5527.13  369.01
   1  -6  -314839.41  872.77
  -1   6  -315334.76  629.47
  -1  -6  -315337.18  859.25
   1   6  -314876.49  910.24
   1  -6  -2  876.87  126.17
  -1   6  -2 1016.81  105.34
  -1  -6  -2 1035.81  106.83
   1   6  -2  883.15  103.51
   1  -6  -114877.43  986.58
  -1   6  -115406.38  984.05
  -1  -6  -114797.25 1115.22
   1   6  -115177.12  937.52
  -1  -6   0 3761.89  221.11
   1  -6   0 4162.54  263.81
  -1  -5 -13  193.40  200.75
   1  -5 -12  131.74  126.14
  -1  -5 -12  428.58  103.51
   1  -5 -11 1364.85  153.95
  -1   5 -11 1659.54  193.97
  -1  -5 -11 1171.05  184.18
   1   5 -11 1324.44  158.98
   1  -5 -10  199.15  108.46
  -1   5 -10  440.82  107.20
  -1  -5 -10  459.43  118.33
   1   5 -10  327.48  128.55
   1  -5  -9 6834.69  372.51
  -1   5  -9 6539.02  593.95
  -1  -5  -9 6496.84  433.73
   1   5  -9 6669.98  407.70
   1   5  -8 7229.26  538.57
   1  -5  -8 6904.62  554.96
  -1   5  -8 7298.70  466.06
  -1  -5  -8 6923.49  423.40
   1  -5  -712671.78  659.66
  -1   5  -713513.23  752.26
  -1  -5  -712331.61  652.98
   1   5  -712883.39  676.58
   1  -5  -6 1215.46  108.80
  -1   5  -6 1408.70  138.08
  -1  -5  -6 1055.56   96.82
  -1  -5  -6 1363.77   99.69
   1   5  -6 1348.39  106.46
   1  -5  -511363.58  799.15
  -1   5  -511214.11  465.94
  -1  -5  -510172.56  536.05
   1   5  -510203.26  510.90
   1   5  -512021.55  750.38
   1  -5  -4 2428.18  177.45
  -1   5  -4 2264.64  149.78
  -1  -5  -4 2588.65  182.29
   1   5  -4 2737.15  182.43
   1   5  -4 2315.80  243.17
   1  -5  -319077.28 1432.75
  -1   5  -319313.48  894.95
  -1  -5  -319753.79 1192.04
   1   5  -318828.13 1342.52
   1  -5  -2 6788.50  481.57
  -1   5  -2 6971.39  359.08
  -1  -5  -2 7005.92  455.24
   1   5  -2 7285.10  368.10
   1  -5  -137508.48 2026.22
  -1   5  -137883.30 1957.33
  -1  -5  -138720.77 2130.11
   1   5  -135803.21 2418.71
  -1  -5   018596.34 1099.27
   1  -5   017621.23 1415.62
  -1  -4 -13  175.89   97.74
   1  -4 -12  157.67  134.62
  -1   4 -12  102.90  140.87
  -1  -4 -12   89.57   97.55
   1   4 -12  -20.32  110.99
   1  -4 -11   93.26  138.28
  -1   4 -11  482.77  166.32
  -1  -4 -11  514.36  140.19
   1   4 -11  570.59  110.97
   1  -4 -10  105.35  105.11
  -1   4 -10  121.61   94.81
  -1  -4 -10  101.21   85.08
   1   4 -10  144.32   94.84
   1  -4  -9  355.32   96.50
  -1   4  -9  433.78   92.46
  -1  -4  -9  523.43  106.23
   1   4  -9  483.93   89.25
   1  -4  -8   -7.85   88.09
  -1   4  -8  237.51  100.07
  -1  -4  -8  127.85   90.06
   1   4  -8  245.82   99.17
   1  -4  -7 1332.91  108.14
  -1   4  -7 1504.17  121.84
  -1  -4  -7 1371.83  105.36
   1   4  -7 1430.96  110.99
   1  -4  -6  873.19   91.31
  -1   4  -6  917.77  111.96
  -1  -4  -6  770.72   77.31
   1   4  -6  692.89   83.56
  -1   4  -5 9448.08 3071.52
  -1  -4  -5 2518.76  109.80
   1   4  -5 2481.82  162.88
   1  -4  -4 2225.32  346.01
  -1   4  -4 1492.41  128.10
  -1  -4  -4 1905.90  114.82
   1   4  -4 1446.58  156.92
   1   4  -4 1709.84  127.74
   1  -4  -3  758.71   97.75
  -1   4  -3  979.76  347.49
  -1  -4  -3  700.50   65.27
   1   4  -3  709.33   71.95
   1   4  -3  879.47   71.57
   1  -4  -2  506.89   79.95
  -1   4  -2  637.16   87.26
  -1  -4  -2  643.50   74.87
   1   4  -2  471.23   53.05
   1  -4  -1 3198.49  451.57
  -1   4  -1 2346.33  159.05
  -1  -4  -1 2902.18  188.90
   1   4  -1 2363.56  206.99
  -1  -4   020412.54 1449.93
   1  -4   020774.65 1357.68
   1  -3 -13  805.47  174.56
  -1   3 -13  888.98  246.14
  -1  -3 -13  943.11  160.33
   1  -3 -12  110.67   89.25
  -1   3 -12  138.48  136.50
  -1  -3 -12  262.07   98.15
   1   3 -12  309.61  145.82
   1  -3 -11 1145.03  180.54
  -1   3 -11 1273.03  156.38
  -1  -3 -11 1196.77  112.13
   1   3 -11 1435.01  185.90
   1  -3 -10  -57.76   95.18
  -1   3 -10  161.69  102.67
  -1  -3 -10   67.95   80.97
   1   3 -10  -32.55   94.54
   1  -3  -9 1551.01  175.16
  -1   3  -9 2075.86  194.70
  -1  -3  -9 1621.79  143.37
   1   3  -9 1895.62  156.77
   1  -3  -8  711.64   93.70
  -1   3  -8  633.99  109.36
  -1  -3  -8  570.43  112.35
   1   3  -8  389.87   80.21
   1  -3  -7 3662.97  236.28
  -1   3  -7 3910.81  238.15
  -1  -3  -7 3556.66  254.54
   1   3  -7 3180.79  185.98
   1  -3  -6 3707.21  251.15
  -1   3  -6 3940.43  231.05
  -1  -3  -6 3869.30  276.46
   1   3  -6 3797.98  195.63
  -1   3  -5 5740.12  367.71
  -1  -3  -5 5958.42  321.45
   1   3  -5 5645.97  336.30
  -1   3  -4 1708.51  108.34
  -1  -3  -4 1452.31  104.77
   1   3  -4 1581.06  133.99
   1   3  -3 1455.95  123.79
   1  -3  -3 1411.51  114.23
  -1   3  -3 1542.11   98.95
  -1  -3  -3 1526.95  118.53
   1   3  -3 1579.04   97.10
   1  -3  -2 2690.71  170.10
  -1   3  -2 2804.31  139.45
  -1  -3  -2 2731.50  205.32
   1   3  -2 2568.89  156.68
   1  -3  -1 4628.18  365.61
  -1   3  -1 4252.06  222.16
  -1  -3  -1 4485.41  362.71
   1   3  -1 4296.16  255.91
  -1  -3   0  624.82   54.24
   1  -3   0  747.39   69.11
  -1  -2 -14  453.84  161.38
   1  -2 -13 1356.96  147.34
  -1   2 -13 1375.63  171.33
  -1  -2 -13 1349.79  126.16
   1   2 -13 1568.93  209.29
   1  -2 -12    4.86  105.87
  -1   2 -12   82.78  113.35
  -1  -2 -12  527.74  116.82
   1   2 -12   42.74  114.49
   1  -2 -11 3311.92  200.41
  -1   2 -11 3777.92  256.77
  -1  -2 -11 3784.39  260.99
   1   2 -11 3622.12  339.28
   1  -2 -10 4592.19  255.93
   1   2 -10 4212.22  311.28
  -1   2 -10 4425.24  289.54
  -1  -2 -10 4537.55  341.08
   1  -2  -910640.73  717.05
  -1   2  -910974.63  679.06
  -1  -2  -910264.20  826.28
   1   2  -910898.66  516.09
   1  -2  -8 2373.50  256.86
  -1   2  -8 2028.76  161.04
  -1  -2  -8 2053.85  238.80
   1   2  -8 1915.86  149.70
   1  -2  -717008.89  720.54
  -1   2  -717515.75 1142.52
  -1  -2  -718527.25  962.17
   1   2  -717430.83  927.87
   1   2  -6 5032.81  300.65
   1  -2  -6 5313.83  416.81
  -1   2  -6 5253.72  288.74
  -1  -2  -6 5453.74  319.50
   1  -2  -513009.30  670.58
  -1   2  -514454.58  772.64
  -1  -2  -512699.07  972.54
   1   2  -513209.14  709.05
   1  -2  -4  949.15   80.58
  -1   2  -4 1072.12   86.58
  -1  -2  -4  795.97   90.04
   1   2  -4 1167.41  320.31
  -1   2  -325831.71 2139.68
   1   2  -322863.38 1371.81
  -1  -2  -324741.34 2057.29
  -1   2  -220298.20 1441.65
   1   2  -217978.98 1509.99
   1   2  -219287.44 1278.41
  -1   2  -152435.29 3270.25
   1  -2  -151774.77 4134.02
  -1  -2   024260.61 1879.00
   1  -2   025843.64 1545.18
  -1  -1 -14  285.75  153.97
  -1   1 -14  657.34  153.72
   1  -1 -13  527.66  131.53
  -1   1 -13  568.75  130.91
  -1  -1 -13  744.97  130.71
   1   1 -13  685.87  111.24
   1  -1 -12  564.37  130.78
  -1   1 -12  538.51  128.83
  -1  -1 -12  646.67  106.25
   1   1 -12  813.83  137.97
   1  -1 -11 2963.08  198.95
  -1   1 -11 3276.93  286.09
  -1  -1 -11 2940.47  230.15
   1   1 -11 2555.75  230.85
   1  -1 -10 2369.89  238.14
  -1   1 -10 2023.52  163.11
  -1  -1 -10 2204.42  158.09
   1   1 -10 1770.59  199.01
   1  -1  -9 5309.75  414.32
  -1   1  -9 5425.43  305.75
  -1  -1  -9 4789.18  323.45
   1   1  -9 5252.91  292.34
   1  -1  -8   81.61   74.60
  -1  -1  -8  245.80  102.70
   1   1  -8  154.35   71.20
  -1   1  -8  234.22  194.85
   1  -1  -7 6494.89  415.12
  -1   1  -7 6354.31  340.95
  -1  -1  -7 6076.68  387.61
   1   1  -7 6277.31  385.41
   1  -1  -6  532.13   68.61
  -1   1  -6  526.50   68.95
  -1  -1  -6  657.38   62.98
   1   1  -6  659.82   73.81
   1  -1  -510921.64  689.68
  -1   1  -511302.25  625.25
  -1  -1  -510874.45  757.86
   1   1  -510894.30  734.11
  -1   1  -4 3059.49  159.05
  -1  -1  -4 3044.64  210.66
   1   1  -4 2869.01  196.64
   1  -1  -4 3083.70  272.25
   1  -1  -316864.95 1443.24
  -1   1  -315924.07 1279.53
  -1  -1  -315349.50  998.44
   1   1  -314640.76 1007.34
  -1   1  -226592.25 1490.15
  -1   1  -228298.66 1926.22
  -1  -1  -225919.14 1771.86
   1   1  -226391.69 1402.12
  -1   1  -115131.83 1097.20
   1   1  -112988.90  991.11
   1  -1   0  406.05   62.15
  -1   0 -14  284.85  181.66
   1   0 -13 -182.53  115.04
  -1   0 -13 -159.73   94.89
   1   0 -12  -24.49  106.49
  -1   0 -12  131.88   99.11
   1   0 -11   -7.53   65.47
  -1   0 -11 -136.60   86.22
   1   0 -10   58.58   79.24
  -1   0 -10  -73.90   99.65
   1   0  -9  -59.43   63.64
  -1   0  -9    9.33   78.51
   1   0  -8 -140.02   65.26
  -1   0  -8  -39.89  338.92
   1   0  -7  -32.33   67.58
   1   0  -6   -2.92   66.65
  -1   0  -6   32.44   57.50
   1   0  -5   76.51   83.16
  -1   0  -5  -22.53   46.12
   1   0  -4  -21.23   46.18
  -1   0  -4    3.19   31.36
   1   0  -3  111.80   82.21
  -1   0  -3   54.26   41.55
   1   0  -2   76.36  107.07
  -1   0  -2   39.36   19.56
   1   0  -1   15.26   21.47
  -1   0  -1   67.29   13.97
   0 -11  -6 1611.08  234.31
   0 -11  -5  -47.05  163.59
   0 -11  -4 2930.70  302.38
   0 -11  -2 3280.47  414.33
   0 -11  -1 -143.83  183.64
   0 -11   0 2226.06  299.32
   0 -10  -9  265.71  145.93
   0 -10  -8  905.81  163.43
   0 -10  -6 1574.97  202.39
   0 -10  -5  -62.29  113.67
   0 -10  -4  621.33  161.22
   0 -10  -3   26.13  118.42
   0 -10  -2 1389.20  181.46
   0 -10  -1  -14.30  143.29
   0 -10   0 2880.55  338.34
   0  -9 -11   13.54  181.54
   0  -9 -10   -1.50  142.29
   0  -9  -9  -20.59  133.70
   0  -9  -8   50.98  178.05
   0  -9  -7 -109.34  111.30
   0  -9  -6  521.78  144.72
   0   9  -6  652.36   81.16
   0  -9  -5  -10.46  113.56
   0   9  -5 -286.96  165.97
   0  -9  -4  983.16  139.77
   0   9  -4  918.36  127.72
   0  -9  -3 -114.49  122.34
   0   9  -3  -69.43   95.43
   0  -9  -2  342.13  153.82
   0   9  -2  362.74   94.89
   0  -9  -1  127.33  129.08
   0   9  -1    6.30   97.63
   0  -9   0  603.02  131.48
   0  -8 -13  152.07  122.73
   0  -8 -12  889.19  156.81
   0  -8 -11  198.84  153.38
   0  -8 -10 1444.08  214.59
   0  -8  -9  -35.51  115.03
   0  -8  -9   -7.84  187.39
   0  -8  -8 2840.50  246.80
   0  -8  -8 2404.37  257.11
   0   8  -7 1827.97 1127.55
   0  -8  -7   84.68   97.24
   0  -8  -6 6314.91  432.64
   0   8  -6 5276.23  314.05
   0   8  -6 5489.55  389.68
   0  -8  -5   -8.78   78.28
   0   8  -5  132.53  123.98
   0  -8  -4 9957.92  505.19
   0   8  -4 9833.63  699.75
   0  -8  -3  -68.51   96.02
   0   8  -3  127.57   91.30
   0  -8  -2 4710.73  325.67
   0   8  -2 4791.98  308.56
   0  -8  -1  147.86  122.97
   0  -8   0 6472.61  657.57
   0  -7 -14  332.74  153.25
   0  -7 -13 -261.25  159.47
   0  -7 -12  980.73  207.72
   0  -7 -11   -0.51  122.37
   0  -7 -10 2910.79  302.24
   0  -7 -10 2358.49  250.37
   0  -7  -9 -128.91  123.38
   0  -7  -9   -5.02  153.62
   0   7  -9 -288.73  144.63
   0  -7  -8 6743.09  434.86
   0  -7  -8 6267.38  443.47
   0   7  -8 6253.85  438.32
   0  -7  -7  171.97   76.34
   0   7  -7  -24.85   88.45
   0  -7  -6 8876.77  483.74
   0   7  -6 7699.25  537.64
   0   7  -6 8478.32  519.29
   0  -7  -5  159.98   99.81
   0   7  -5  132.69  104.14
   0  -7  -4 1826.09  462.87
   0   7  -4 1306.59  139.60
   0  -7  -3  -34.62   88.89
   0   7  -3   96.20  109.01
   0  -7  -217914.23  845.10
   0   7  -217255.12  860.70
   0  -7  -1  119.22   89.86
   0   7  -1  -33.56   81.58
   0  -7   010345.60  470.44
   0  -6 -11 1938.80 1247.76
   0  -6 -10 1345.79  392.36
   0   6 -10 1315.77  196.15
   0  -6  -9  129.27  180.12
   0   6  -9  -57.66  120.87
   0  -6  -8  463.42   98.89
   0  -6  -8  194.20   94.11
   0   6  -8  429.51   89.25
   0  -6  -7   70.80   90.99
   0  -6  -7   21.63   78.12
   0   6  -7  -33.69  102.79
   0   6  -6  937.45  103.95
   0   6  -6 1001.80   63.59
   0  -6  -5  -29.94   79.76
   0   6  -5   74.30   89.11
   0  -6  -4  238.38   85.93
   0   6  -4   86.24   54.02
   0  -6  -3  -75.07   58.88
   0   6  -3  102.36   60.30
   0  -6  -2 2606.64  225.36
   0   6  -2 2433.34  162.46
   0  -6  -1   75.72   74.73
   0   6  -1 -117.38   57.72
   0  -6   0 2907.06  163.47
   0  -5 -12  374.97  128.59
   0  -5 -11 -162.26  109.17
   0   5 -11  150.86  151.37
   0  -5 -10 1523.81  147.40
   0   5 -10 1430.57  163.83
   0  -5  -9  756.61  314.84
   0   5  -9 -137.87  112.60
   0  -5  -8 4477.00  287.14
   0   5  -8 4058.71  277.33
   0  -5  -7  -99.96   85.62
   0   5  -7   54.82   88.01
   0  -5  -610666.48  721.19
   0   5  -610755.45  538.09
   0  -5  -5  124.57   79.52
   0   5  -5   65.17   69.11
   0   5  -5  -58.03   25.82
   0  -5  -416048.74  669.21
   0   5  -415214.50  767.99
   0  -5  -3  -68.36   50.23
   0   5  -3   28.14   53.35
   0  -5  -2 3626.90  231.79
   0   5  -2 3666.59  261.58
   0  -5  -1  638.11  283.13
   0   5  -1  155.89   79.18
   0  -5   022931.18 1000.27
   0  -4 -13   20.69  136.28
   0  -4 -12 3868.58  243.47
   0   4 -12 3347.51  317.07
   0  -4 -11  121.01  107.18
   0   4 -11 1133.46  514.80
   0  -4 -10 7094.32  387.46
   0   4 -10 7951.38  433.69
   0  -4  -9  -35.95   79.89
   0   4  -9  -47.46   80.04
   0  -4  -813110.94  582.17
   0   4  -813602.28  647.47
   0  -4  -7  -78.11   63.53
   0   4  -7 -191.74   76.40
   0  -4  -617192.98 1005.77
   0   4  -617369.98  912.89
   0   4  -5  108.35   57.54
   0  -4  -414416.72  896.84
   0   4  -415448.82  979.91
   0  -4  -3   38.37   36.90
   0   4  -3  -16.26   41.15
   0  -4  -237787.46 1829.49
   0   4  -238720.06 1713.90
   0  -4  -1  297.58   95.54
   0   4  -1  -45.55   52.94
   0  -4   025675.44 1539.39
   0  -3 -13  221.72  120.98
   0  -3 -12 1853.03  232.69
   0   3 -12 2108.71  228.61
   0  -3 -11   -3.58  111.07
   0   3 -11   59.05   87.68
   0  -3 -10 6707.95  445.10
   0   3 -10 7094.85  445.13
   0  -3  -9  163.08  111.44
   0   3  -9   33.95  101.08
   0   3  -810831.42  605.33
   0  -3  -8 9504.25  684.92
   0  -3  -7  -19.91   70.80
   0   3  -7  -13.91   72.13
   0  -3  -6 4733.77  240.09
   0   3  -6 5096.62  266.07
   0  -3  -5  104.63   61.99
   0   3  -5   57.11   66.21
   0   3  -417814.76 1003.41
   0   3  -3    5.70   36.42
   0   3  -235227.27 2102.45
   0  -3  -1 2926.74 1781.52
   0   3  -1   26.43   53.60
   0  -2 -13   27.28  130.72
   0   2 -13 -251.97   96.12
   0  -2 -12 1396.96  166.38
   0   2 -12 1086.28  135.17
   0  -2 -11  -13.98   85.44
   0   2 -11    4.31  115.96
   0  -2 -10 1294.81  141.36
   0   2 -10 1588.02  141.18
   0  -2  -9  638.88  531.30
   0   2  -9  354.15  604.20
   0  -2  -8  442.07   99.88
   0   2  -8  357.89   80.91
   0  -2  -7  -18.75   51.63
   0   2  -7  -76.53   72.62
   0  -2  -6 2226.43  154.28
   0   2  -6 2126.06  382.97
   0  -2  -5  -75.71   47.26
   0   2  -5  -88.11   42.50
   0  -2  -412520.66 1138.82
   0   2  -412379.78  713.04
   0   2  -3  -15.75   34.24
   0   2  -2  158.89   41.97
   0  -2  -1   83.44   34.16
   0   2  -1   72.88   33.83
   0  -2   0 2664.87  206.02
   0  -1 -14 1019.74  167.88
   0  -1 -13   50.30  115.49
   0   1 -13   40.18  124.04
   0  -1 -12 4430.29  331.01
   0   1 -12 4315.20  364.79
   0  -1 -11  -58.16   86.46
   0   1 -11 -200.89   90.49
   0  -1 -10 2434.21  205.84
   0   1 -10 2351.94  156.32
   0  -1  -9   24.30   86.74
   0  -1  -818409.81 1115.90
   0   1  -819192.80 1074.98
   0  -1  -7  -51.48   72.64
   0   1  -7  -51.83   66.64
   0  -1  -6 5538.81  352.79
   0   1  -6 5072.45  273.11
   0  -1  -5   20.00   44.15
   0   1  -429807.60 2297.54
   0  -1  -430071.37 2237.87
   0   1  -3   -8.17   34.52
   0  -1  -3  -29.76   37.71
   0   1  -247628.75 2820.08
   0   1  -1   23.61   11.68
   0   0 -13 -115.38  108.02
   0   0 -12 3940.71  277.18
   0   0 -11  149.97   85.96
   0   0 -1012644.74  631.78
   0   0  -9   85.54   71.42
   0   0  -828113.65 1441.90
   0   0  -7   51.32   58.46
   0   0  -636683.54 3553.43
   0   0  -5  215.44  292.33
   0   0  -449313.59 4138.96
   0   0  -3   89.50   39.52
   0   0   3  286.76   55.24
   0   0   452231.34 3947.79
   0   0   5  929.36  269.71
   0   0   634402.35 3117.44
   0   0   7   24.64   61.34
   0   0   836155.90 1937.23
   0   0   9  -72.13   91.48
   0   0  1016549.92  843.02
   0   0  11 -163.69   86.82
   0   0  12 5566.59  426.47
   0   0  13 -129.44  134.06
   0   0  14 1499.20  173.73
   0   0  15  -98.49  131.16
   0   0  16 1832.01  200.80
   0   0  17  175.12  153.33
   0   1   3   29.97   38.76
   0  -1   3  -28.46   26.09
   0   1   426891.42 1760.38
   0  -1   427829.76 1802.72
   0  -1   5  132.32   60.67
   0   1   5   -3.94   53.38
   0   1   6 4026.99  348.08
   0  -1   6 4206.08  294.53
   0   1   7  -20.68   71.06
   0  -1   7  -40.22   66.59
   0   1   818840.61 1288.57
   0  -1   818412.61 1044.38
   0   1   9   -8.75  243.94
   0  -1   9  119.23  284.68
   0   1  10 2148.74  195.99
   0  -1  10 2664.51  190.69
   0   1  11   -3.16  102.36
   0  -1  11  171.48  121.38
   0  -1  12 5302.82  461.36
   0   1  12 5807.02  481.35
   0   1  13   61.71  111.76
   0  -1  13   74.52  113.55
   0   1  14 1310.47  218.78
   0  -1  14 1724.06  189.36
   0   1  15   32.49  169.31
   0  -1  15  -52.89  115.95
   0   1  16  883.37  191.87
   0  -1  16  709.40  183.01
   0  -1  17  130.84  159.00
   0   2   0 3184.99  212.74
   0   2   1   87.72   30.69
   0  -2   1   39.36   94.32
   0  -2   2  187.18   29.25
   0  -2   3  -36.21   41.45
   0  -2   411611.00  812.99
   0  -2   5  -65.75   61.61
   0  -2   6 2220.72  205.35
   0  -2   7   91.02   99.91
   0  -2   8  397.00   89.50
   0  -2   9  363.70  341.14
   0  -2  10 1880.36  220.76
   0  -2  11  -84.29   85.06
   0  -2  12 1191.66  188.27
   0  -2  13   12.29   94.06
   0  -2  14   77.27  115.29
   0  -2  15   90.07  142.98
   0  -2  16  181.79  137.69
   0  -2  17  174.20  134.39
   0   3   1 2929.49 1555.76
   0  -3   1  119.36   57.60
   0  -3   236824.59 2390.66
   0  -3   3   11.11   48.90
   0  -3   416848.19 1059.37
   0  -3   5   25.22   61.29
   0  -3   6 5084.13  313.62
   0  -3   7  -11.57   62.97
   0  -3   811946.04  614.79
   0  -3   9  -62.73   99.76
   0  -3  10 8603.34  430.05
   0  -3  11 -131.86   85.11
   0  -3  12 4005.58  343.24
   0  -3  13 -271.28  101.43
   0  -3  14  985.74  160.02
   0  -3  15   57.87  126.04
   0  -3  16  136.79  100.59
   0   4   028131.90 1925.90
   0   4   1  110.77   61.65
   0  -4   1   53.16   43.32
   0  -4   234838.23 2061.93
   0  -4   3  150.49   62.12
   0  -4   414850.64  903.31
   0  -4   5   -1.24   65.11
   0  -4   615068.53 1102.61
   0  -4   7  -77.86   85.47
   0  -4   812042.52  704.42
   0  -4   9  363.06  117.29
   0  -4  10 8176.63  558.01
   0  -4  11   50.99   95.90
   0  -4  12 4057.52  306.27
   0  -4  13  -19.99  108.69
   0  -4  14  815.48  164.53
   0  -4  15  164.14  180.58
   0  -4  16 1379.83  177.47
   0   5   021243.77 1230.75
   0   5   1  865.63  279.49
   0  -5   1  203.19  105.68
   0  -5   2 4433.28  280.02
   0  -5   3   58.44   63.08
   0  -5   416096.11  886.28
   0  -5   5  131.75   83.82
   0  -5   6 9579.21  756.36
   0  -5   7  256.00  176.10
   0  -5   8 5624.85  422.74
   0  -5   9   50.73  242.22
   0  -5  10 1291.84  210.08
   0  -5  11   25.32  106.59
   0  -5  12  632.95  132.05
   0  -5  13   33.51  137.55
   0  -5  14  827.95  170.44
   0  -5  15   41.52  163.87
   0   6   0 2586.10  151.13
   0   6   1   59.91   51.42
   0  -6   1   87.00   65.68
   0  -6   2 2297.67  155.60
   0  -6   3  167.60   86.25
   0  -6   4  379.28   89.38
   0  -6   5  -72.43  110.23
   0  -6   6 1029.09  120.70
   0  -6   7   41.09  121.55
   0  -6   8  852.28  123.20
   0  -6   9  287.11  160.77
   0  -6  10 1617.88  194.55
   0  -6  11  -69.02  117.89
   0  -6  12  119.76  149.39
   0  -6  13 -211.38  162.47
   0  -6  14  391.04  178.08
   0  -6  15  441.04  187.78
   0   7   010371.83  752.37
   0   7   1  191.46  119.80
   0  -7   1  150.40   95.97
   0  -7   218500.10 1070.38
   0  -7   3    7.83   75.61
   0  -7   4 1097.85  137.21
   0  -7   5  134.10  149.16
   0  -7   6 7297.90  561.32
   0  -7   7  146.17  129.98
   0  -7   8 8361.89 2778.89
   0  -7   9 -155.64  132.52
   0  -7  10 3069.41  329.70
   0  -7  11  -96.21  121.95
   0  -7  12  536.99  191.09
   0  -7  13   11.17  159.37
   0  -7  14  531.19  253.17
   0   8   0 6494.29  497.42
   0   8   1  382.53  143.59
   0  -8   1   59.97  106.75
   0  -8   2 4599.17  365.09
   0  -8   3 -121.89   84.62
   0  -8   410022.65  530.92
   0  -8   5    9.47  133.31
   0  -8   6 5383.97  414.79
   0  -8   7  -99.51   93.17
   0  -8   8 3316.04  284.62
   0  -8   9  -42.89  140.76
   0  -8  10 1472.50  290.45
   0  -8  11  -19.82  134.05
   0  -8  12  692.32  155.47
   0   9   0  252.20  100.76
   0  -9   1   52.15   92.13
   0  -9   2  189.03  111.70
   0  -9   3   75.36  106.79
   0  -9   4 1311.22  138.16
   0  -9   5   82.67  140.79
   0  -9   6  368.38  190.05
   0  -9   7  124.40  125.87
   0  -9   8  240.65  166.88
   0  -9   9   71.36  139.53
   0  -9  10   61.23  157.37
   0  -9  11  282.01  394.97
   0 -10   1  -30.13  140.03
   0 -10   2 1552.38  241.03
   0 -10   3 -128.19  138.73
   0 -10   4  394.47  170.67
   0 -10   5 -105.41  135.84
   0 -10   6 1426.12  175.40
   0 -10   7  162.21  159.78
   0 -10   8  372.53  217.29
   0 -10   9  -53.35  156.37
   0 -11   1 -240.52  145.85
   0 -11   2 2768.96  371.58
   0 -11   3   24.88  143.17
   0 -11   4 3198.53  273.90
   0 -11   5   94.63  165.17
   0 -11   6 1302.93  201.89
   1   0   1   24.08   10.67
   1   0   2   25.79   18.27
   1   0   3   54.44   30.09
  -1   0   3   63.47   57.49
   1   0   4   63.97   39.10
  -1   0   4  -58.40   46.09
   1   0   5   76.20   48.17
  -1   0   5    8.42   60.24
   1   0   6  -47.62   54.38
  -1   0   6  159.80   62.24
  -1   0   7  -29.02   68.87
   1   0   8  376.87  574.93
  -1   0   8  -66.44   81.46
   1   0   9    7.95   60.92
  -1   0   9   21.31  113.38
   1   0  10  -61.22  132.95
  -1   0  10  -90.16   70.24
   1   0  11   34.90  109.13
  -1   0  11 -228.12   99.60
   1   0  12    2.58   86.68
  -1   0  12   86.00   92.22
   1   0  13 -166.51  121.06
  -1   0  13  -17.22  128.51
   1   0  14 -156.13  125.31
  -1   0  14  -13.75  133.20
   1   0  15   33.22  109.39
  -1   0  15 -127.28  138.63
   1   0  16   -1.23  158.67
  -1   0  16   80.72  123.08
   1   0  17   52.63  145.46
  -1   0  17  231.22  116.11
   1   1   0  350.82   26.74
  -1   1   0  342.30   64.30
  -1  -1   114714.20 1108.74
   1  -1   114251.21 1035.38
   1   1   225416.61 1744.24
  -1  -1   225620.95 1750.82
  -1  -1   226475.61 2255.84
   1  -1   225910.55 1523.54
   1   1   316104.48  925.43
  -1  -1   317399.27 1367.15
   1  -1   316519.03 1721.45
   1  -1   317935.63 1309.90
   1  -1   4 2026.10  166.77
   1  -1   4 2250.41  219.40
   1   1   4 2334.16  226.83
  -1  -1   4 2043.90  166.68
   1   1   511126.23  742.42
  -1  -1   512161.45  766.33
  -1   1   512050.52  893.38
   1  -1   510604.00  737.16
   1   1   6  780.48   84.12
  -1  -1   6  992.50  116.41
  -1   1   6 1002.92   86.66
   1  -1   6  773.47   93.00
   1   1   7 7770.28  440.72
  -1  -1   7 6899.68  667.88
  -1   1   7 7351.03  564.05
   1  -1   7 7053.62  455.03
   1   1   8  600.66  764.78
  -1  -1   8  536.34   97.48
  -1   1   8  513.51   87.73
   1  -1   8 1014.06  707.61
   1   1   9 5266.75  377.49
  -1  -1   9 5912.25  383.83
  -1   1   9 6052.94  388.20
   1  -1   9 5771.95  361.74
   1   1  10 2885.23  188.12
  -1  -1  10 2998.42  182.75
  -1   1  10 2769.78  204.42
   1  -1  10 2822.80  210.52
   1   1  11 3537.66  347.09
  -1  -1  11 3873.26  259.71
  -1   1  11 4175.68  262.65
   1  -1  11 4181.56  291.76
   1   1  12 1062.21  148.39
  -1  -1  12  885.75  139.55
  -1   1  12  900.41  136.32
   1  -1  12 1257.26  177.26
   1   1  13 1048.26  132.51
  -1  -1  13 1442.66  188.57
  -1   1  13 1195.70  175.62
   1  -1  13 1287.23  174.30
   1   1  14  500.05  141.11
  -1  -1  14  297.91  127.19
  -1   1  14  392.58  135.08
   1  -1  14  709.05  136.78
   1   1  15  792.89  180.06
  -1  -1  15  976.80  183.37
   1  -1  15  653.91  151.60
   1   1  16  121.06  118.81
  -1  -1  16  -94.97  188.46
   1  -1  16   81.43  177.72
   1   1  17  482.66  174.18
  -1  -1  17  246.32  183.17
   1  -1  17  290.33  161.33
   1   2   026334.80 1586.53
  -1   2   027392.09 2714.92
   1  -2   157615.98 3738.78
  -1  -2   218404.48 1852.35
   1  -2   219626.59 1208.45
  -1  -2   325846.81 1668.06
  -1  -2   329218.93 2423.52
   1  -2   329397.75 1438.99
  -1  -2   4 1270.11  101.17
  -1  -2   4 1560.74  119.04
   1  -2   4 1415.44   80.84
  -1  -2   513956.65 1227.33
   1  -2   512835.93 1017.29
  -1  -2   513771.32  978.41
  -1  -2   6 4488.90  292.16
   1  -2   6 4218.36  328.22
   1   2   717126.46  954.10
  -1  -2   718590.93 2179.10
   1  -2   717823.07  961.08
   1  -2   718967.30 1256.90
   1   2   8 2315.17  160.15
  -1  -2   8 2671.30  175.78
   1  -2   8 2560.17  206.75
   1  -2   8 2549.89  199.17
   1   2   913291.59  687.40
  -1  -2   912236.75  788.23
   1  -2   912062.21  747.15
   1  -2   913588.14  918.16
   1   2  10 5799.49  322.94
  -1  -2  10 5755.57  332.62
   1  -2  10 5496.09  313.44
   1  -2  10 6039.93  422.57
   1   2  11 4469.01  257.10
  -1  -2  11 5175.65  413.48
   1  -2  11 4390.38  305.53
   1  -2  11 4797.17  303.28
   1   2  12  207.36  141.58
  -1  -2  12  265.72  113.39
   1  -2  12  304.71  131.72
   1  -2  12  269.82   56.45
  -1  -2  13 1741.22  293.90
   1  -2  13 1698.89  222.56
   1  -2  13 1898.45  157.93
  -1  -2  14  319.01  112.74
   1  -2  14  264.06  144.76
   1  -2  14  358.74   52.58
  -1  -2  15  890.48  174.21
   1  -2  15 1174.47  176.09
  -1  -2  16  -60.10  128.51
   1  -2  16  173.47   94.74
  -1  -2  17  498.31  178.07
   1  -2  17  840.32  172.63
   1   3   0  707.15   64.06
  -1   3   0  585.94   69.72
   1   3   1 4842.52  382.18
  -1  -3   1 4780.03  385.77
  -1   3   1 5171.47  318.39
   1  -3   1 4925.10  280.82
  -1  -3   2 3383.20  253.97
   1  -3   2 3864.00  204.61
  -1  -3   3 1025.75  100.26
   1  -3   3 1232.57   79.57
  -1  -3   4  899.99   76.35
   1  -3   4  825.22   77.87
  -1  -3   5 5212.02  330.00
   1  -3   5 5118.65  382.35
  -1  -3   6 4166.95  321.22
   1  -3   6 3906.27  320.26
  -1  -3   7 3912.76  342.79
   1  -3   7 4145.15  221.81
  -1  -3   8  575.34   83.43
  -1  -3   8  482.86   46.56
   1  -3   8  977.36  836.70
  -1  -3   9 2225.76  168.07
  -1  -3   9 1966.46  150.64
   1  -3   9 1884.23  191.07
  -1  -3  10  254.87  104.66
  -1  -3  10   72.42   37.78
   1  -3  10  249.86  144.87
  -1  -3  11 1420.17  157.74
  -1  -3  11 1185.51   99.87
   1  -3  11 1176.78  122.37
  -1  -3  12  -71.23  135.69
  -1  -3  12  211.85   37.18
   1  -3  12  118.12  117.87
  -1  -3  13 1112.81  194.94
   1  -3  13 1135.36  185.62
  -1  -3  14  108.81  149.77
   1  -3  14  442.24  137.98
  -1  -3  15  697.84  205.34
   1  -3  15  586.79  166.03
  -1  -3  16 -222.22  145.33
   1  -3  16    1.70  164.64
   1   4   020813.02 1262.07
  -1   4   020629.25 1227.30
   1   4   1 2683.60  178.38
  -1  -4   1 2613.30  163.85
  -1   4   1 3705.64  690.23
   1  -4   1 2811.54  240.43
  -1  -4   2  427.55   71.62
   1  -4   2  286.52   68.29
  -1  -4   3  659.90   70.24
   1  -4   3  589.90   79.54
  -1  -4   4 1541.69  123.63
   1  -4   4 1511.74  118.61
  -1  -4   5 2227.37  211.50
   1  -4   5 2336.43  132.75
  -1  -4   6  518.87   99.22
   1  -4   6  799.97   94.53
  -1  -4   7 1122.32  125.12
   1  -4   7 1445.61  113.81
  -1  -4   8  380.76  117.00
   1  -4   8  803.81  438.17
  -1  -4   9   79.12   82.93
   1  -4   9  252.26   60.27
  -1  -4  10   46.34  108.14
   1  -4  10   30.13   98.81
  -1  -4  11   45.05  134.64
   1  -4  11  123.41   95.93
  -1  -4  12  -29.23  129.66
   1  -4  12  192.17  132.75
  -1  -4  13   67.41  118.46
   1  -4  13  212.19  118.65
  -1  -4  14  -51.61  117.97
   1  -4  14  253.98  136.95
  -1  -4  15   30.95  142.80
   1  -4  15  334.96  171.31
  -1  -4  16  214.84  154.43
   1  -4  16  132.09  164.75
   1   5   016911.06  988.87
  -1   5   017963.98  860.96
   1   5   139320.59 2527.11
  -1  -5   134820.75 2430.96
  -1   5   138595.70 2062.73
   1  -5   137783.05 3487.24
  -1  -5   2 7703.05  701.07
   1  -5   2 7822.93  488.06
  -1  -5   320385.13 1348.32
   1  -5   319870.65  954.83
  -1  -5   4 2060.66  150.80
   1  -5   4 2247.08  145.95
  -1  -5   5 9748.51  673.55
   1  -5   510344.18  702.41
  -1  -5   6  580.53   95.88
   1  -5   6  531.10  101.13
  -1  -5   711380.73  772.01
   1  -5   712020.71 1167.42
  -1  -5   8 7346.19  473.08
   1  -5   8 7743.58  555.72
  -1  -5   9 8190.61  434.78
   1  -5   9 7709.46  511.02
  -1  -5  10  631.73  138.94
   1  -5  10  612.87  169.59
  -1  -5  11 2141.73  198.26
   1  -5  11 1877.75  178.01
  -1  -5  12  280.72  140.50
   1  -5  12  393.77  135.50
  -1  -5  13 1310.69  200.51
   1  -5  13  956.64  150.35
  -1  -5  14  259.49  177.50
   1  -5  14  159.98  150.50
  -1  -5  15  454.07  195.43
   1  -5  15  250.47  184.46
   1   6   0 3801.79  188.04
  -1   6   0 4401.12  391.80
   1   6   115031.66 1030.96
  -1  -6   114930.97 1062.64
  -1   6   115058.45  741.25
   1  -6   115774.17 1097.28
  -1  -6   2 1068.67  132.07
   1  -6   2 1194.81   87.87
  -1  -6   312901.46  965.04
   1  -6   313077.66  697.11
  -1  -6   4 4998.94  316.12
   1  -6   4 4885.37  234.58
  -1  -6   512926.74  719.78
   1  -6   512435.76  577.83
  -1  -6   6 3123.40  231.40
   1  -6   6 3028.45  213.95
   1  -6   7 5693.97  334.31
  -1  -6   8  966.93  143.12
   1  -6   8  874.22  170.21
  -1  -6   9 4639.51  309.80
   1  -6   9 4600.98  362.24
  -1  -6  10 1273.16  136.44
   1  -6  10  918.87  124.20
  -1  -6  11 2545.95  262.93
   1  -6  11 3533.75  223.05
  -1  -6  12  465.10  140.12
   1  -6  12  232.41  172.17
  -1  -6  13 1018.33  148.88
   1  -6  13  960.47  218.23
  -1  -6  14  181.53  146.70
   1  -6  14    2.99  151.36
  -1  -6  15  478.86  196.44
   1   7   0  242.28  121.53
  -1   7   0  133.22   72.08
   1   7   1 3882.96  355.17
  -1  -7   1 4639.19  297.11
  -1   7   1 4192.35  276.93
   1  -7   1 4367.86  274.55
  -1  -7   2 1727.36  173.78
   1  -7   2 1727.09  156.76
  -1  -7   3 5455.18  279.63
   1  -7   3 5816.27  291.35
  -1  -7   4 1592.57  164.69
   1  -7   4 1769.25  152.96
  -1  -7   5 2609.48  213.88
   1  -7   5 2814.87  162.77
  -1  -7   6 1522.96  130.12
   1  -7   6 1408.87  178.23
  -1  -7   7 1498.71  173.24
   1  -7   7 1713.30  203.85
  -1  -7   8  -36.20  133.32
   1  -7   8  532.33  292.36
  -1  -7   9 1074.39  175.26
   1  -7   9  903.71  166.63
  -1  -7  10   69.90  155.83
   1  -7  10  349.75  181.59
  -1  -7  11  399.38  148.49
   1  -7  11  420.77  143.94
  -1  -7  12  259.13  164.39
   1  -7  12   83.63  118.08
  -1  -7  13 -272.37  182.99
   1  -7  13  406.91  117.57
  -1  -7  14   88.88  194.17
   1   8   0 1338.83  132.08
  -1   8   0 1317.41  120.43
   1   8   1 1528.50  183.59
  -1  -8   1 1605.02  155.19
  -1   8   1 1378.15  143.56
   1  -8   1 1780.00  141.13
  -1  -8   2    1.24   97.50
   1  -8   2  147.75   94.43
  -1  -8   3 1878.98  161.73
   1  -8   3 1816.12  179.31
  -1  -8   4 1361.96  137.80
   1  -8   4 1316.02  163.15
  -1  -8   5  825.95  133.38
   1  -8   5  688.94  131.73
  -1  -8   6   92.54  109.28
   1  -8   6  137.77  147.86
  -1  -8   7  573.54  148.47
   1  -8   7  477.42  142.32
  -1  -8   8  473.60  129.77
   1  -8   8  509.44  144.35
  -1  -8   9  534.38  161.07
   1  -8   9  610.15  174.58
  -1  -8  10   38.91  132.45
   1  -8  10   -9.07  147.15
  -1  -8  11  242.74  144.41
   1  -8  11  -59.11  152.70
  -1  -8  12   90.72  150.46
   1  -8  12   41.44  133.19
   1   9   0 1345.23  184.60
  -1   9   0 1307.88  205.49
  -1  -9   1 5102.01  329.03
   1  -9   1 6213.01  520.11
  -1  -9   2 1459.56  188.34
   1  -9   2  832.78  172.56
  -1  -9   3 4213.44  701.02
   1  -9   3 3829.07  262.48
  -1  -9   4  890.98  146.84
   1  -9   4  725.00  148.64
  -1  -9   5 2900.98  314.23
   1  -9   5 2987.25  255.08
  -1  -9   6  589.31  169.72
   1  -9   6  398.67  204.75
  -1  -9   7 2464.29  308.24
   1  -9   7 2175.32  251.01
  -1  -9   8  712.72  171.29
   1  -9   8  840.39  177.52
  -1  -9   9 1996.98  237.06
   1  -9   9 1235.77  271.47
  -1  -9  10  230.64  119.06
   1  -9  10  232.23  152.56
  -1  -9  11 1067.77  184.79
   1  -9  11  750.55  183.32
   1  10   0   49.02  120.88
  -1 -10   1 4420.38  375.28
   1 -10   1 3992.46  295.66
  -1 -10   2 1002.04  142.80
   1 -10   2  991.07  198.81
  -1 -10   3 3912.89  325.52
   1 -10   3 3381.66  344.98
  -1 -10   4 1030.00  150.26
   1 -10   4  847.02  213.45
  -1 -10   5 3024.09  287.14
   1 -10   5 2845.57  300.47
  -1 -10   6  645.77  167.32
   1 -10   6 1069.33  182.79
  -1 -10   7 1970.98  237.94
   1 -10   7 1869.40  164.73
  -1 -10   8  418.78  162.96
   1 -10   8  395.51  151.65
  -1 -10   9  479.40  193.04
   1 -10   9  722.08  147.07
  -1 -11   1  567.14  228.72
   1 -11   1  576.46  155.70
  -1 -11   2  225.11  138.28
   1 -11   2  267.71  164.82
  -1 -11   3  194.19  164.34
   1 -11   3  109.13  186.57
  -1 -11   4  503.64  186.35
   1 -11   4  113.60  170.28
  -1 -11   5  172.17  149.01
   1 -11   5  852.32  166.84
  -1 -11   6   13.95  178.43
   1 -11   6  -36.75  116.73
   2   0   010930.96 2029.72
   2   0   299999.00 8919.10
   2   0   313314.07  903.48
   2   0   314233.16  710.91
  -2   0   314112.75  929.72
   2   0   419294.70 1521.66
   2   0   419683.30 1317.18
  -2   0   418679.25 1568.69
   2   0   518977.74 1054.37
  -2   0   518560.57 1587.16
   2   0   628126.05 1827.50
  -2   0   627088.69 1827.42
   2   0   726077.16 1618.62
  -2   0   724716.42 1789.38
   2   0   8 8552.87  505.01
  -2   0   8 8202.26  754.70
   2   0   912368.96  748.98
  -2   0   910972.55  781.62
   2   0  10 2805.79  237.52
  -2   0  10 3507.81  327.57
   2   0  11 3940.23  275.42
  -2   0  11 3710.78  247.53
   2   0  12 1218.83  157.04
  -2   0  12 1120.26  181.07
   2   0  13  804.01  106.31
  -2   0  13  583.10  183.71
   2   0  14  808.55  183.24
  -2   0  14 1233.28  182.79
   2   0  15  908.04  183.56
  -2   0  15  761.73  162.02
   2   0  16  -75.66  122.99
  -2   0  16  412.57  209.16
   2   0  17  672.68  135.82
   2   1   0 8367.27  614.08
   2   1   010297.27  865.45
  -2   1   010750.18  800.21
   2   1   1 9113.69  691.09
  -2  -1   1 9183.51  690.48
  -2  -1   1 9065.33  547.87
   2  -1   1 9128.11  685.01
   2   1   2 3097.86  225.54
   2   1   2 3240.19  343.39
  -2  -1   2 3149.28  265.43
  -2  -1   2 3200.14  235.20
   2  -1   2 3448.85  275.92
   2   1   317048.61 1198.37
  -2  -1   317317.57 1082.10
   2  -1   317411.35 1331.32
   2   1   4 5363.81  332.44
  -2  -1   4 5784.41  420.71
   2  -1   4 5495.84  344.47
   2  -1   4 5873.96  455.78
   2   1   5 6284.83  467.33
  -2  -1   5 8305.74  648.88
   2  -1   5 6153.08  317.38
   2  -1   5 6925.50  449.43
   2   1   612510.48  739.97
  -2  -1   612456.01  785.67
   2  -1   611842.85  593.13
   2  -1   613772.19  869.77
   2   1   7 7248.24  452.64
  -2  -1   7 6511.92  514.28
   2  -1   7 7159.86  442.82
   2  -1   7 7229.20  545.83
   2   1   8  709.55  102.33
  -2  -1   8  905.01  114.92
   2  -1   8  838.83  109.61
   2  -1   8  798.90   95.37
   2   1   9 4207.34  272.37
  -2  -1   9 4632.21  320.59
  -2   1   9 4243.64  254.14
   2  -1   9 3711.89  223.80
   2  -1   9 3947.55  354.02
   2   1  10 3865.47  257.39
  -2  -1  10 4162.68  342.71
  -2   1  10 3288.79  245.75
   2  -1  10 4202.83  309.96
   2  -1  10 4195.30  283.61
   2   1  11 1516.39  146.42
  -2  -1  11 1833.28  241.98
   2  -1  11 1690.54  170.48
   2  -1  11 1791.86  143.35
   2   1  12  437.44  143.86
  -2  -1  12  331.15  110.58
   2  -1  12  404.91  118.86
   2  -1  12  346.01   68.73
   2   1  13 1325.12  174.74
  -2  -1  13 1485.42  174.19
   2  -1  13 1170.50  162.94
   2  -1  13 1186.43  124.70
   2   1  14  682.52  186.71
  -2  -1  14  879.65  186.65
   2  -1  14  523.22  155.31
   2  -1  14  410.41   93.85
   2   1  15  553.69  132.81
  -2  -1  15  461.39  148.70
   2  -1  15  405.93  137.14
   2   1  16  308.79  148.16
  -2  -1  16  195.63  157.30
   2  -1  16  140.40  118.54
   2   1  17   32.65  150.88
  -2  -1  17  213.74  188.94
   2  -1  17  -14.19  153.70
   2   2   0 2289.18  170.10
   2   2   0 2480.59  228.60
  -2   2   0 2746.01  159.22
  -2  -2   1  948.59   67.41
   2  -2   1  908.98   76.07
  -2  -2   2 4267.87  367.36
  -2  -2   2 4954.04  431.13
   2  -2   2 5207.93  286.39
  -2  -2   3 2034.26  120.39
  -2  -2   3 2328.84  149.31
   2  -2   3 2514.31  222.35
  -2  -2   4  694.32   76.97
  -2  -2   4  606.38   67.23
   2  -2   4  746.94   84.96
  -2  -2   5 1259.48  124.38
  -2  -2   5 1417.14  103.06
   2  -2   5 1076.05  145.15
   2   2   6  462.15   74.05
  -2  -2   6  349.29   78.79
  -2  -2   6  270.56   44.09
   2  -2   6  464.62  167.99
   2   2   7  310.15   73.89
  -2  -2   7  455.16  108.92
   2  -2   7  401.10   83.78
   2   2   8   60.63   60.10
  -2  -2   8  114.19   89.25
   2   2   9  540.60  111.18
  -2  -2   9 2706.75 1002.60
   2  -2   9  275.90  104.08
   2  -2   9  468.56   59.19
   2   2  10 1072.83  113.47
  -2  -2  10 1511.57  172.92
   2  -2  10  959.37   97.89
   2  -2  10 1116.84   94.53
   2   2  11  910.58  154.79
  -2  -2  11  222.08  126.34
   2  -2  11  325.80  111.91
   2  -2  11  244.14   53.18
   2   2  12  466.50  130.26
  -2  -2  12  -53.20  134.51
   2  -2  12  335.08   86.93
   2  -2  12  203.54   57.53
   2   2  13  247.42  111.53
  -2  -2  13  334.61  123.10
   2  -2  13  408.20  137.25
   2  -2  13  236.03   55.72
  -2  -2  14   76.41  142.18
   2  -2  14 -136.92   95.87
  -2  -2  15  139.04   99.57
   2  -2  15  189.47  207.74
  -2  -2  16 -142.45  165.06
   2  -2  16   23.41  158.08
   2   3   0 3063.02  276.25
  -2   3   0 5475.33 1077.73
   2   3   121113.07 1325.60
  -2  -3   122079.04 1768.14
   2  -3   123767.62 1198.38
  -2  -3   2 9872.57  775.27
   2  -3   211291.43  608.33
  -2  -3   3 8535.04  554.51
   2  -3   3 9597.75  689.46
  -2  -3   410275.05  558.54
   2  -3   411529.60 1011.45
  -2  -3   5 7221.50  494.45
  -2  -3   5 7036.38  680.83
   2  -3   5 7241.06  451.64
  -2  -3   611850.82 1057.55
  -2  -3   612968.69  804.47
   2  -3   611914.96  983.50
  -2  -3   7 5115.82  281.12
  -2  -3   7 5580.54  321.13
   2  -3   7 5554.42  411.46
  -2  -3   8 2768.26  142.18
  -2  -3   8 2571.62  250.71
   2  -3   8 2495.48  221.19
  -2  -3   9 5544.34  332.92
  -2  -3   9 5166.97  349.08
   2  -3   9 4729.34  245.18
  -2  -3  10 1556.08  173.17
  -2  -3  10 1311.12  110.20
   2  -3  10 1284.76  129.90
  -2  -3  11 2734.01  239.36
  -2  -3  11 3194.76  205.35
   2  -3  11 2957.61  212.77
  -2  -3  12  902.91  158.14
  -2  -3  12  914.18   81.60
   2  -3  12  725.08  137.33
  -2  -3  13  354.70  121.22
  -2  -3  13  335.33   60.52
   2  -3  13  586.60  109.44
  -2  -3  14  219.34  172.89
  -2  -3  15  127.89  150.71
   2  -3  15  187.15  131.94
  -2  -3  16  449.58  176.05
   2  -3  16  263.81  175.24
   2   4   010897.17  789.07
  -2   4   013757.94  790.14
   2   4   111416.02  811.80
  -2  -4   111196.98  990.84
  -2   4   113201.08  735.32
   2  -4   111925.07  562.37
  -2  -4   2 5280.28  516.55
   2  -4   2 6621.43  317.10
  -2  -4   312684.38  900.99
   2  -4   314758.73  771.49
  -2  -4   4 9363.44  510.85
   2  -4   410552.33  613.59
  -2  -4   5 5580.21  286.90
   2  -4   5 5922.29  436.85
  -2  -4   6 4815.68  319.58
   2  -4   6 4544.79  233.04
  -2  -4   7 6784.83  332.34
   2  -4   7 6244.81  427.12
  -2  -4   8 3900.51  398.18
   2  -4   8 4537.18  303.63
  -2  -4   9 5461.60  387.50
   2  -4   9 4986.84  351.18
  -2  -4  10 2567.86  204.15
   2  -4  10 2339.45  191.30
  -2  -4  11 2558.80  220.33
   2  -4  11 2564.00  213.37
  -2  -4  12 1240.96  140.31
   2  -4  12  965.57  197.60
  -2  -4  13  836.92  186.53
   2  -4  13 1002.78  186.81
  -2  -4  14 1249.13  230.16
   2  -4  14 1260.67  190.43
  -2  -4  15  470.30  181.31
   2  -4  15  574.75  137.11
  -2  -4  16  150.25  129.44
   2  -4  16  116.63  125.90
   2   5   0 3388.01  265.70
  -2   5   0 3851.32  278.20
   2   5   1 5774.16  443.37
  -2  -5   1 6470.58  523.36
  -2   5   1 6742.99  392.75
   2  -5   1 6104.76  319.57
  -2  -5   2 9233.16  800.71
   2  -5   210159.56  497.83
  -2  -5   3 3594.20  363.45
   2  -5   3 4076.18  212.34
  -2  -5   4 1429.87  164.84
   2  -5   4 1664.95  129.30
  -2  -5   5 3223.01  255.33
   2  -5   5 3895.66  264.29
  -2  -5   6 1598.30  158.83
   2  -5   6 1784.31  181.69
  -2  -5   7 3406.47  244.80
   2  -5   7 3060.76  207.28
  -2  -5   8  606.60  115.51
   2  -5   8  496.35  140.56
  -2  -5   9 1340.11  196.37
   2  -5   9  719.99  130.37
  -2  -5  10  759.00  122.73
   2  -5  10 1059.25  120.73
  -2  -5  11  409.40  176.09
   2  -5  11  654.27  145.18
  -2  -5  12  609.50  188.62
   2  -5  12  580.58  152.70
  -2  -5  13  299.92  171.71
   2  -5  13  491.54  135.94
  -2  -5  14  267.68  164.01
   2  -5  14  397.22  153.66
  -2  -5  15  223.98  125.22
   2  -5  15  156.43  138.06
   2   6   0    1.47   65.92
  -2   6   0  108.85   78.82
   2   6   1  388.51   64.47
  -2  -6   1  533.54   87.01
  -2   6   1  549.32   90.58
   2  -6   1  613.18   82.12
  -2  -6   2  526.34   74.74
   2  -6   2  414.55   89.65
  -2  -6   3  816.51   85.95
   2  -6   3  786.54  107.24
  -2  -6   4 1247.76  109.56
   2  -6   4 1778.58  207.07
  -2  -6   5  382.59   87.28
   2  -6   5  654.69  199.19
  -2  -6   6  298.36   90.79
   2  -6   6  546.60  123.77
  -2  -6   7  661.20  114.84
   2  -6   7  695.80  138.53
  -2  -6   8  710.63   90.28
   2  -6   8  745.86  153.05
  -2  -6   9  609.25  255.70
   2  -6   9  288.75  128.29
  -2  -6  10  205.49  131.25
   2  -6  10   72.19   98.09
  -2  -6  11  278.17  146.30
   2  -6  11  330.17  135.67
  -2  -6  12  266.20  163.68
   2  -6  12  507.39  145.91
  -2  -6  13 -100.97  133.25
   2  -6  13  204.45  160.08
  -2  -6  14  -28.36  148.58
   2  -6  14 -195.78  146.66
   2   7   0 7147.03  385.55
  -2   7   0 8289.26  594.07
   2   7   1 8372.84  783.37
  -2  -7   1 7607.02  545.97
  -2   7   1 9299.37  656.21
   2  -7   1 8049.14  413.58
  -2  -7   2 1215.16  161.15
   2  -7   2 1017.29  134.26
  -2  -7   3 3050.40  253.21
   2  -7   3 2805.19  166.97
  -2  -7   4 5615.11  384.10
   2  -7   4 5480.26  375.61
  -2  -7   5 1553.40  145.12
   2  -7   5 2035.03  158.07
  -2  -7   6 1132.21  116.30
   2  -7   6  837.12  148.71
  -2  -7   7 3438.73  210.55
   2  -7   7 3021.89  259.33
  -2  -7   8 1160.14  139.09
   2  -7   8 1142.99  146.35
  -2  -7   9 2624.55  266.80
   2  -7   9 2276.06  306.79
  -2  -7  10 1046.32  149.63
   2  -7  10  908.71  175.20
  -2  -7  11  943.53  162.41
   2  -7  11 1192.59  224.65
  -2  -7  12  535.53  188.03
   2  -7  12  968.96  187.05
  -2  -7  13  428.85  153.60
   2  -7  13  -22.23  161.37
   2   8   0 3062.65  234.33
  -2   8   0 2825.57  247.35
  -2  -8   1 2767.46  212.71
   2  -8   1 2328.23  174.67
  -2  -8   2 3654.11  383.73
   2  -8   2 4223.63  302.65
  -2  -8   3 3920.68  308.54
   2  -8   3 3950.56 1484.08
  -2  -8   4 1487.74  127.25
   2  -8   4 1232.47  165.41
  -2  -8   5 2931.37  318.50
   2  -8   5 2793.72  212.48
  -2  -8   6 1344.55  204.36
   2  -8   6 1344.63  172.59
  -2  -8   7 1901.36  255.77
   2  -8   7 1978.56  196.68
  -2  -8   8  829.36  125.65
   2  -8   8  883.20  164.73
  -2  -8   9 1027.04  151.28
   2  -8   9  258.81  161.10
  -2  -8  10  798.30  171.79
   2  -8  10  886.67  166.85
  -2  -8  11  402.37  137.48
   2  -8  11  415.33  163.89
  -2  -8  12  599.08  170.17
   2  -8  12  408.52  159.83
   2   9   0  387.31  107.29
  -2   9   0  248.66  134.63
  -2  -9   1  169.14  114.23
   2  -9   1   -7.23  139.35
  -2  -9   2  420.68  124.27
   2  -9   2  772.29  127.62
  -2  -9   3  635.08  486.98
   2  -9   3  365.06  147.58
  -2  -9   4    9.08  102.82
   2  -9   4  236.36  144.40
  -2  -9   5  463.61  130.09
   2  -9   5  623.88  144.76
  -2  -9   6  318.87  127.83
   2  -9   6  365.95  148.67
  -2  -9   7    1.25  108.73
   2  -9   7 -115.40  155.92
  -2  -9   8  237.62  118.58
   2  -9   8  415.74  143.68
  -2  -9   9  428.49  153.97
   2  -9   9  401.55  199.48
  -2  -9  10  -34.72  144.39
   2  -9  10   40.42  139.56
  -2  -9  11  181.32  183.31
  -2 -10   1 1496.03  166.93
   2 -10   1 1814.84  225.92
  -2 -10   2  536.85  135.28
   2 -10   2  494.89  155.49
  -2 -10   3  324.49  122.66
   2 -10   3  348.16  160.84
  -2 -10   4  369.04  126.23
   2 -10   4  685.87  162.03
  -2 -10   5  650.76  120.98
   2 -10   5  460.65  193.52
  -2 -10   6   93.23  207.68
   2 -10   6   51.74  155.93
  -2 -10   7  212.99  108.62
   2 -10   7  177.62  147.39
  -2 -10   8  281.92  147.58
   2 -10   8    1.42  137.98
  -2 -11   1 1116.07  152.92
   2 -11   1 1200.84  178.47
  -2 -11   2  937.41  159.10
   2 -11   2 1138.06  230.10
  -2 -11   3 1711.35  213.23
   2 -11   3 1833.82  205.01
  -2 -11   4  414.15  167.25
   2 -11   4  722.06  168.75
  -2 -11   5  747.46  156.70
   2 -11   5 1308.63  255.82
   3   0   0   72.68   30.85
   3   0   1  -17.66   30.78
   3   0   2   30.83   25.40
   3   0   3    4.57   36.55
   3   0   3   86.38   54.40
   3   0   4   -1.05   39.75
   3   0   4  -30.88   58.99
   3   0   5   -1.60   46.21
   3   0   5  -28.72   76.93
   3   0   6   77.62   75.48
   3   0   6    1.00   48.76
  -3   0   6  -42.55   62.81
   3   0   7  209.49  121.71
   3   0   7  221.54  163.18
  -3   0   7  -55.47   74.21
   3   0   8 2628.66  587.38
   3   0   8 2304.14  581.32
  -3   0   8   90.17   89.92
   3   0   9  119.11  118.59
   3   0   9  299.07  147.31
  -3   0   9 -184.81   95.20
   3   0  10  -20.93   65.92
   3   0  10   45.22   81.44
  -3   0  10  116.82  143.37
   3   0  11   26.21   74.98
   3   0  11 -105.06   71.80
  -3   0  11  141.76  114.52
   3   0  12 -105.23  132.51
   3   0  12  132.51   98.52
  -3   0  12   76.16  105.82
   3   0  13   97.17  102.53
   3   0  13  -79.04   74.06
  -3   0  13  -42.52  101.31
   3   0  14  -78.35  121.07
   3   0  14  -83.84  115.84
   3   0  15  339.92  360.95
   3   0  16 -103.83  128.37
   3   1   011921.14  989.61
   3   1   011253.13  639.82
   3   1   1 2424.30  200.00
  -3  -1   1 3467.16 1330.49
   3  -1   1 1973.44  161.29
   3   1   2 2480.25  132.12
   3   1   2 2875.07  185.78
  -3  -1   2 2896.86  234.79
   3  -1   2 2696.78  228.07
   3   1   3 1027.10   61.33
   3   1   3 1118.27  123.21
  -3  -1   3 1082.68   99.20
  -3  -1   3 1156.22  153.83
   3  -1   3 1083.24   96.18
   3   1   420642.33 1190.18
   3   1   423080.50 1562.72
  -3  -1   421681.78 1990.25
   3  -1   420481.90 1568.94
   3   1   5  724.31   91.57
   3   1   5 1158.20  115.31
  -3  -1   5  881.30   89.65
   3  -1   5  869.89   94.14
   3   1   6 8500.55  555.74
   3   1   6 8773.46  753.63
  -3  -1   6 7938.37  493.99
   3  -1   6 7770.38  531.71
   3  -1   6 9397.22  997.62
   3   1   7  671.14   85.07
  -3  -1   7  675.28   98.57
   3  -1   7  671.96   88.65
   3  -1   7  875.80   83.32
   3   1   8 6811.93  470.06
  -3  -1   8 5444.01  388.99
   3  -1   8 6297.23  435.10
   3  -1   8 7042.79  648.02
   3   1   9  596.96  105.27
  -3  -1   9  597.99   99.78
   3  -1   9  947.84  255.59
   3  -1   9  432.19  197.27
   3   1  10 2114.90  265.58
  -3  -1  10 2583.92  210.24
   3  -1  10 2685.23  163.45
   3  -1  10 2631.12  205.67
   3   1  11  206.99  217.07
  -3  -1  11    7.55   99.35
   3  -1  11  221.65   92.79
   3  -1  11  147.96   72.13
   3   1  12 1911.26  167.78
  -3  -1  12 1729.09  222.83
   3  -1  12 1346.47  207.77
   3  -1  12 1666.18  181.58
   3   1  13  351.24  139.08
  -3  -1  13  461.87  106.96
   3  -1  13  320.55  134.54
   3  -1  13  446.27   98.63
   3   1  14  470.72  117.64
   3   1  14  640.44  128.43
  -3  -1  14  437.81  150.34
   3  -1  14  534.90  155.05
   3   1  15  348.39  145.93
  -3  -1  15   71.23  152.74
   3  -1  15  176.28  133.02
   3   1  16  901.10  171.93
  -3  -1  16  725.13  160.41
   3  -1  16  761.17  217.74
   3   2   021900.22 1323.73
   3   2   023347.19 2198.76
  -3   2   026352.75 1928.50
   3   2   1  880.62  114.45
  -3  -2   1 1104.21   90.62
  -3  -2   1 2637.55 2264.44
   3  -2   1  871.78  114.89
   3   2   222354.41 1589.14
  -3  -2   220110.46 1109.56
  -3  -2   221637.78 1970.71
   3  -2   220485.12 1202.17
   3   2   3 5904.50  361.21
  -3  -2   3 5276.12  293.93
  -3  -2   3 5792.52  528.24
   3  -2   3 5831.52  367.82
  -3  -2   420584.16 1223.87
  -3  -2   423391.71 1614.55
   3  -2   422245.55 1571.34
  -3  -2   5 5470.34  453.56
  -3  -2   5 5494.06  377.95
   3  -2   5 5555.80  663.19
   3   2   610787.05  670.60
  -3  -2   610701.72  755.44
  -3  -2   610974.79  905.21
   3  -2   611250.57 1191.40
   3   2   7  819.78   91.30
  -3  -2   7  772.66  110.42
  -3  -2   7  666.81   85.21
   3  -2   7  524.63   94.34
   3   2   814807.61 1087.20
  -3  -2   816202.18  974.52
   3  -2   816278.47  737.38
   3   2   9  192.65  114.58
  -3  -2   9   32.77  110.40
   3  -2   9  159.84   98.76
   3   2  10 3192.24  247.70
  -3  -2  10 3545.65  426.56
   3  -2  10 3609.34  302.01
   3   2  11 1049.02  158.29
  -3  -2  11 1017.18  125.36
   3  -2  11  825.42  138.99
   3   2  12 2698.18  294.12
  -3  -2  12 2969.11  256.67
   3  -2  12 2632.35  284.73
   3   2  13  134.40  109.16
  -3  -2  13  358.96  141.89
   3  -2  13   75.39  139.36
  -3  -2  14  909.43  185.16
   3  -2  14  903.14  173.19
  -3  -2  15   83.06  183.31
   3  -2  15 -243.20  152.80
  -3  -2  16  648.00  169.10
   3  -2  16  474.88  136.59
   3   3   0 5194.05  386.11
   3   3   0 5382.88  313.91
  -3   3   0 6078.31  501.60
   3   3   1  614.57  102.14
  -3  -3   1  664.89   88.14
   3  -3   1  844.13  105.45
   3   3   2 2356.41  177.86
  -3  -3   2 2131.48  146.93
   3  -3   2 2440.58  193.75
  -3  -3   3 2470.76  154.57
   3  -3   3 2625.73  205.03
  -3  -3   4 3436.62  275.27
  -3  -3   4 3389.86  233.86
   3  -3   4 3478.97  191.68
  -3  -3   5  185.77   69.71
  -3  -3   5  226.05   49.63
   3  -3   5  344.07   70.56
  -3  -3   6 2345.64  190.50
  -3  -3   6 2299.01  169.98
   3  -3   6 2097.50  121.46
  -3  -3   7  682.02  101.64
  -3  -3   7  448.99   71.80
   3  -3   7  659.94  105.93
  -3  -3   8 2159.32  153.40
  -3  -3   8 2296.83  219.21
   3  -3   8 3453.11  303.35
  -3  -3   9  229.31   91.94
  -3  -3   9  356.26   80.71
   3  -3   9  279.34  119.84
  -3  -3  10 2303.36 1477.54
  -3  -3  10 1252.01  112.18
   3  -3  10 1223.04  120.76
  -3  -3  11  213.76  113.92
  -3  -3  11  273.97   82.47
   3  -3  11  296.39  114.33
  -3  -3  12 1338.29  162.25
  -3  -3  12 1195.00  133.97
   3  -3  12 1054.96  147.64
  -3  -3  13   36.72  113.33
  -3  -3  13   40.27   89.18
   3  -3  13 -184.74  116.28
  -3  -3  14  871.06  170.88
   3  -3  14  816.59  148.42
  -3  -3  15  124.88  134.23
   3  -3  15  -69.65  120.48
  -3  -3  16  531.12  121.38
   3  -3  16  702.38  133.04
   3   4   0  305.65   68.82
   3   4   0  412.39  115.73
  -3   4   0  570.22  119.92
   3   4   1 1086.60   96.23
  -3  -4   1 1286.95  336.85
   3  -4   1 1231.83   95.42
  -3  -4   2 1508.80  120.98
   3  -4   2 1839.25  150.35
  -3  -4   3  546.09   67.14
   3  -4   3  733.29   83.35
  -3  -4   4 1543.24  117.02
   3  -4   4 1539.80  145.10
  -3  -4   5   88.33   59.32
   3  -4   5    1.49   59.80
  -3  -4   6 1691.91  167.31
   3  -4   6 2402.82  178.30
  -3  -4   7   81.61  107.56
   3  -4   7  579.49  137.08
  -3  -4   8 1001.74  117.16
   3  -4   8 2501.05  274.35
  -3  -4   9   66.59   94.92
   3  -4   9  101.30   97.48
  -3  -4  10  273.07  109.30
   3  -4  10  353.41  140.78
  -3  -4  11  -45.80   89.16
   3  -4  11  -30.29   86.29
  -3  -4  12  124.74  138.11
   3  -4  12  152.22  103.35
  -3  -4  13 -113.73  156.23
   3  -4  13  238.07  124.96
  -3  -4  14  255.58  190.14
   3  -4  14   60.79  176.13
  -3  -4  15  390.65  148.58
   3  -4  15  -27.87  150.23
   3   5   021847.24 1578.83
  -3   5   023670.24 1216.63
  -3  -5   1 2829.82 1693.06
   3  -5   1  896.00  189.43
  -3  -5   217624.60 1202.43
   3  -5   221162.06 1212.45
  -3  -5   3 1504.84  160.65
   3  -5   3 1970.12  134.23
  -3  -5   4 8843.33  419.57
   3  -5   4 9977.11  531.91
  -3  -5   5 2577.63  144.88
   3  -5   5 2792.17  189.22
  -3  -5   612403.78  865.38
   3  -5   614310.35  623.78
  -3  -5   7  941.94  110.55
   3  -5   7  945.40  134.38
  -3  -5   8 4045.16  398.16
   3  -5   8 4370.97  356.27
  -3  -5   9  286.09  107.65
   3  -5   9  -17.71  139.62
  -3  -5  10 3633.53  276.32
   3  -5  10 4152.95  372.01
  -3  -5  11  783.31  142.14
   3  -5  11  541.19  147.08
  -3  -5  12  898.36  185.95
   3  -5  12 1113.29  149.58
  -3  -5  13   61.94  130.86
   3  -5  13  250.56  153.38
  -3  -5  14  274.38  137.57
   3  -5  14  347.85  142.69
  -3  -5  15  -59.84  115.64
   3  -5  15   38.32  174.68
   3   6   010870.40  793.53
  -3   6   011605.17  756.45
  -3  -6   1 1527.51  595.56
   3  -6   1  878.80   97.57
  -3  -6   213291.15  984.30
   3  -6   215890.34  920.52
  -3  -6   3  909.88   96.03
   3  -6   3 1228.37  139.26
  -3  -6   4 8219.21  561.62
   3  -6   4 9696.69  459.43
  -3  -6   5  180.98   87.72
   3  -6   5  115.60  102.81
  -3  -6   6 4900.40  296.89
   3  -6   6 5787.90  397.49
  -3  -6   7 1458.61  137.55
   3  -6   7 1340.79  169.23
  -3  -6   8 3853.03  322.61
   3  -6   8 3822.65  331.25
  -3  -6   9  311.46  126.56
   3  -6   9  282.01  129.54
  -3  -6  10 2981.76  303.02
   3  -6  10 2918.71  320.86
  -3  -6  11   34.16  108.61
   3  -6  11   66.01   75.62
  -3  -6  12 1488.49  193.89
   3  -6  12 1195.89  191.24
  -3  -6  13 1865.94  907.38
   3  -6  13  303.61  171.16
  -3  -6  14  639.81  202.80
   3   7   0 5706.43  388.74
  -3   7   0 5942.41  396.48
  -3  -7   1 1726.18  223.52
   3  -7   1 1647.23  154.75
  -3  -7   2 2661.60  285.22
   3  -7   2 3221.60  250.66
  -3  -7   3   70.89   78.61
   3  -7   3  112.84  121.20
  -3  -7   4 2498.32  178.25
   3  -7   4 3280.77  254.18
  -3  -7   5  544.56  113.04
   3  -7   5  397.23  112.80
  -3  -7   6  577.19  106.80
   3  -7   6  588.79  105.98
  -3  -7   7  290.92  100.88
   3  -7   7  -40.68  117.94
  -3  -7   8 1029.87  151.44
   3  -7   8 1818.48  210.10
  -3  -7   9  337.40  148.42
   3  -7   9   83.88  132.93
  -3  -7  10  332.32  163.32
   3  -7  10  618.72  158.52
  -3  -7  11  357.31  156.59
   3  -7  11  139.39  134.15
  -3  -7  12  516.82  157.73
   3  -7  12  815.17  174.86
  -3  -7  13  -28.39  142.66
   3  -7  13  -31.81  164.81
   3   8   0   92.48  101.06
  -3   8   0  554.29  157.67
  -3  -8   1  170.36   94.55
   3  -8   1  312.99  136.19
  -3  -8   2 2421.94  316.27
   3  -8   2 2616.82  217.22
  -3  -8   3   11.11   76.52
   3  -8   3   17.32  130.72
  -3  -8   4  870.92  132.69
   3  -8   4  613.79  184.60
  -3  -8   5  185.33  111.36
   3  -8   5   87.88  141.50
  -3  -8   6  684.27  133.92
   3  -8   6  777.56  120.16
  -3  -8   7  229.40   96.93
   3  -8   7  268.95  142.91
  -3  -8   8  445.37  149.77
   3  -8   8  440.98  141.28
  -3  -8   9    4.27  138.10
   3  -8   9 -212.62  168.51
  -3  -8  10  415.33  147.06
   3  -8  10  297.67  179.73
  -3  -8  11  375.10  182.62
   3  -8  11  -22.79  144.35
  -3  -9   1  379.47  175.28
   3  -9   1   63.26  105.20
  -3  -9   2 3828.27  396.41
   3  -9   2 4333.53  360.77
  -3  -9   3  389.96  148.91
   3  -9   3  712.72  136.30
  -3  -9   4 1750.92  190.26
   3  -9   4 2364.89  210.65
  -3  -9   5  256.93  147.62
   3  -9   5  232.04  139.60
  -3  -9   6 1744.61  197.21
   3  -9   6 2091.42  224.67
  -3  -9   7   71.24  100.60
   3  -9   7  307.73  148.71
  -3  -9   8  846.52  145.77
   3  -9   8  980.92  174.74
  -3  -9   9  -57.84  126.44
   3  -9   9  190.31  143.74
  -3  -9  10 1259.55  178.55
  -3 -10   1  399.85  105.67
   3 -10   1  483.74  179.37
  -3 -10   2 2855.24  255.36
   3 -10   2 2990.48  294.99
  -3 -10   3  131.00  101.45
   3 -10   3  -31.71  137.42
  -3 -10   4 1952.69  222.25
   3 -10   4 2165.94  217.70
  -3 -10   5  254.51  109.14
   3 -10   5  336.76  157.08
  -3 -10   6 1921.40  199.29
   3 -10   6 1491.61  240.19
  -3 -10   7  -43.43  125.32
   3 -10   7   25.19  140.63
  -3 -11   1  -21.51  111.97
   3 -11   1  -58.43  159.82
  -3 -11   2  270.01   90.22
   3 -11   2  473.64  145.51
  -3 -11   3   29.99   96.81
   3 -11   3  154.17  134.08
  -3 -11   4  190.96  101.47
   4   0   0  738.63  134.16
   4   0   131068.17 2097.70
  -4   0   136821.09 3719.14
   4   0   212859.43 1189.90
   4   0   341888.92 3846.42
   4   0   4  837.87   76.64
   4   0   4 1112.69  131.17
   4   0   519379.90 1927.87
   4   0   521736.11 1520.76
   4   0   6 2410.89  139.83
   4   0   6 2904.37  238.07
   4   0   711151.17  777.08
   4   0   711944.14  928.54
   4   0   8 1949.59  147.20
   4   0   8 2054.27  142.62
   4   0   9 7180.75  610.35
   4   0   9 6995.03  552.84
   4   0  10  174.22   77.01
   4   0  10  140.80   95.03
   4   0  11 3994.86  360.23
   4   0  11 3672.56  369.52
   4   0  12  -24.84  109.71
   4   0  12  156.21  102.76
   4   0  13 2195.92  270.80
   4   0  13 1679.90  208.66
   4   0  14   40.21  109.93
   4   0  15 2642.76  937.90
   4   0  16   25.22  145.06
   4   1   0  320.91   39.00
   4   1   0  129.57   30.81
  -4  -1   110668.72  529.50
   4  -1   1 9679.72  559.60
   4   1   2  850.15  179.92
  -4  -1   2  634.26   89.43
   4  -1   2  516.02   71.38
   4   1   3 6444.29  334.06
   4   1   3 7132.68  357.36
  -4  -1   3 7387.49  759.44
   4  -1   3 6839.12  487.39
   4   1   4 1453.69   99.95
   4   1   4 1442.74  184.06
  -4  -1   4 1286.54  145.37
   4  -1   4 1525.28  116.30
   4   1   5 8907.42  472.42
   4   1   5 9599.21  665.66
   4  -1   5 8424.99  763.40
   4   1   6  965.40   97.29
   4   1   6  892.39  112.31
  -4  -1   6  941.28  118.09
   4  -1   6  917.17  114.53
   4   1   7 4385.42  274.72
   4   1   7 4462.67  291.11
  -4  -1   7 4548.06  416.57
   4  -1   7 4621.51  524.75
   4   1   8  130.52   68.79
   4   1   8  109.58   83.74
  -4  -1   8  199.27  109.24
   4  -1   8   61.63   98.14
   4   1   9 3321.38  294.97
   4   1   9 2799.38  207.80
  -4  -1   9 2716.99  392.85
   4  -1   9 2618.24  207.46
   4  -1   9 3010.85  351.50
   4   1  10   14.16   70.56
   4   1  10  237.87  117.82
  -4  -1  10    0.75   92.07
   4  -1  10  262.88  105.48
   4  -1  10  -18.77   80.83
   4   1  11 2803.63  321.06
   4   1  11 2463.17  208.91
  -4  -1  11 2182.25  156.42
   4  -1  11 2399.47  187.36
   4  -1  11 2296.45  247.17
   4   1  12  320.18  120.80
   4   1  12  102.93  115.08
  -4  -1  12  118.23  162.56
   4  -1  12  264.86   85.02
   4  -1  12  135.44   88.41
   4   1  13 1294.22  124.82
   4   1  13  648.57  108.55
  -4  -1  13  902.65  174.29
   4  -1  13  898.92  124.09
   4  -1  13  708.26  138.07
   4   1  14   11.88  162.97
   4   1  14  -16.58   90.46
   4  -1  14   -2.25  113.16
   4   1  15  450.62  132.23
   4  -1  15  470.79  150.96
   4   2   0   73.58   56.17
   4   2   1  792.30   90.90
  -4  -2   1 1003.35  104.90
   4  -2   1  640.38   73.05
   4   2   2  690.86   89.05
  -4  -2   2  636.41  101.59
   4  -2   2  908.71   95.57
   4   2   3  447.36   79.12
  -4  -2   3  558.29   62.22
  -4  -2   3  611.05   98.44
   4  -2   3  528.25   68.37
   4   2   4  525.13   73.08
  -4  -2   4  627.69   82.37
  -4  -2   4  357.35   96.95
   4  -2   4  475.22   85.49
   4   2   5   -1.23   95.41
  -4  -2   5    7.98   50.98
  -4  -2   5 -106.73   77.51
   4  -2   5  -34.19   56.65
   4   2   6  299.24   98.37
  -4  -2   6  333.11   85.00
  -4  -2   6  349.75   84.98
   4  -2   6  209.65   88.14
   4   2   7   85.65   63.42
  -4  -2   7  107.52   78.04
  -4  -2   7  183.12   95.73
   4  -2   7  119.96   69.10
   4   2   8  217.79   67.97
   4   2   8  263.28  104.99
  -4  -2   8  111.59  104.53
  -4  -2   8  204.63   77.56
   4  -2   8  310.66   80.18
   4   2   9  382.74   74.26
   4   2   9  172.29  110.49
  -4  -2   9  181.01  106.31
  -4  -2   9  371.22   85.70
   4  -2   9  194.89   75.17
   4   2  10  218.31   99.97
   4   2  10  -33.68   84.97
  -4  -2  10  182.19  124.70
  -4  -2  10  350.54  125.12
   4  -2  10   62.52   83.87
   4   2  11  339.56  125.63
   4   2  11  498.04  298.47
  -4  -2  11  413.74  120.11
  -4  -2  11  569.73  109.39
   4  -2  11  354.23   95.11
   4   2  12   71.55  140.24
  -4  -2  12  -23.28  110.77
  -4  -2  12   58.81  105.30
   4  -2  12   47.45   94.15
   4   2  13  248.87  192.00
  -4  -2  13  -37.92  139.51
  -4  -2  13   56.17  110.04
   4  -2  13   30.14   90.42
   4   2  14   41.91  108.91
  -4  -2  14   57.83  113.01
  -4  -2  14   42.22   96.98
   4  -2  14   27.18  126.49
  -4  -2  15  114.38  157.84
   4  -2  15  143.07  158.02
   4   3   0  656.62  168.21
   4   3   112198.14 1108.34
  -4  -3   111084.39  848.93
   4  -3   112447.73  867.10
   4   3   2  682.28   86.15
  -4  -3   2  628.15   54.10
   4  -3   2  722.10   78.13
   4   3   312359.71  870.07
  -4  -3   311946.51  723.27
  -4  -3   312225.11 1001.35
   4  -3   313044.80 1059.02
   4   3   4  609.92  112.77
  -4  -3   4  590.95   61.00
  -4  -3   4  586.04   84.42
   4  -3   4  627.73   88.76
   4   3   5 7531.48  394.93
  -4  -3   5 7632.14  475.73
  -4  -3   5 7800.87  571.45
   4  -3   5 7944.31  877.77
   4   3   6  995.72  132.03
  -4  -3   6  781.50  104.77
  -4  -3   6 1196.38  126.29
   4  -3   6 1037.93  111.57
   4   3   7 5567.17  318.30
  -4  -3   7 4845.58  337.94
  -4  -3   7 5548.81  284.52
   4  -3   7 5047.42  296.86
  -4  -3   8  106.38  110.91
  -4  -3   8  251.61  101.47
   4  -3   8  550.57  123.46
  -4  -3   9 2774.16  236.51
  -4  -3   9 3425.34  283.52
   4  -3   9 3138.07  259.04
  -4  -3  10  303.59  111.87
  -4  -3  10  183.72  100.59
   4  -3  10  286.50  118.63
  -4  -3  11 1241.49  182.92
  -4  -3  11 1374.88  140.34
   4  -3  11 1301.11  167.57
  -4  -3  12 -168.90   97.85
  -4  -3  12  131.24  112.87
   4  -3  12  -81.45   97.80
  -4  -3  13 1000.60  143.16
  -4  -3  13 1288.78  162.99
   4  -3  13 1225.65  162.40
   4   3  14   82.46  135.11
  -4  -3  14   78.49  140.23
   4  -3  14 -117.16  176.24
  -4  -3  15   88.72  155.15
   4  -3  15  330.85  170.22
   4   4   0  863.18   75.97
   4   4   0 1397.52  261.59
   4   4   112211.09  532.60
  -4  -4   112281.13  730.87
   4  -4   113008.86  715.44
   4   4   2  337.23   73.82
  -4  -4   2  286.73   54.14
   4  -4   2  344.58   90.12
   4   4   3 9470.72  545.48
  -4  -4   3 9014.99  600.32
   4  -4   3 9153.78  693.91
   4   4   4  473.25   86.69
  -4  -4   4  613.64   92.54
   4  -4   4  367.81  112.92
  -4  -4   5 9836.70  547.10
   4  -4   510817.26  488.04
  -4  -4   6  157.33  122.15
   4  -4   6   15.96   93.27
  -4  -4   7 5809.77  413.92
   4  -4   7 6525.26  363.88
  -4  -4   8  192.43  135.81
  -4  -4   8  125.34   65.30
   4  -4   8  403.11   75.89
  -4  -4   9 4183.71  349.42
  -4  -4   9 3600.24  344.19
   4  -4   9 3875.66  270.09
  -4  -4  10  128.55  116.24
  -4  -4  10  161.56  111.82
   4  -4  10  315.69  106.96
  -4  -4  11 2439.17  251.46
  -4  -4  11 2039.89  230.32
   4  -4  11 2217.90  221.68
  -4  -4  12  121.32  125.93
  -4  -4  12  102.81  103.08
   4  -4  12  115.15  130.09
  -4  -4  13 1342.82  200.18
   4  -4  13 1331.23  169.47
  -4  -4  14  295.14  190.35
   4  -4  14  127.01  147.93
   4   5   0  187.01   52.78
   4   5   0  225.30   80.26
  -4   5   0  442.04  451.72
   4   5   1 4331.82  384.47
  -4  -5   1 4043.72  296.08
   4  -5   1 4521.82  273.62
   4   5   2  537.03  130.14
  -4  -5   2  689.45   81.74
   4  -5   2  353.66   93.80
   4   5   3 4616.25  317.28
  -4  -5   3 4118.99  231.78
   4  -5   3 4606.84  309.80
  -4  -5   4  528.04   93.09
   4  -5   4  699.86   99.98
  -4  -5   5 3298.58  322.50
   4  -5   5 4269.08  686.28
  -4  -5   6  195.59   78.31
   4  -5   6  135.30  100.80
  -4  -5   7 1390.18  154.96
   4  -5   7 1067.34  160.70
  -4  -5   8   63.39  117.77
   4  -5   8  173.89  106.00
  -4  -5   9 1876.45  166.73
   4  -5   9 1595.52  182.85
  -4  -5  10  165.16   96.25
   4  -5  10  -68.82  167.34
  -4  -5  11  344.56  132.54
   4  -5  11  403.82  163.14
  -4  -5  12   90.01  113.96
   4  -5  12   88.15  126.77
  -4  -5  13  236.60  129.35
   4  -5  13  364.78  203.52
  -4  -5  14  268.95  138.78
   4  -5  14  -14.55  142.98
   4   6   0  248.91   67.62
   4   6   0   97.47  119.63
  -4   6   0  242.96   96.87
   4   6   1  721.04  112.10
  -4  -6   1  380.35   66.17
   4  -6   1  473.14   94.95
   4   6   2  120.46  129.09
  -4  -6   2   82.37   56.64
   4  -6   2  274.72   86.36
  -4  -6   3  290.06   82.96
   4  -6   3  424.38  111.64
  -4  -6   4  236.90   74.87
   4  -6   4  206.19   87.24
  -4  -6   5  710.45   87.13
   4  -6   5  746.01  132.53
  -4  -6   6  161.71   89.94
   4  -6   6  218.37   92.70
  -4  -6   7  180.27  117.40
   4  -6   7   96.61  101.01
  -4  -6   8  179.52  111.90
   4  -6   8  318.33  100.55
  -4  -6   9   78.25   86.48
   4  -6   9  224.68  111.74
  -4  -6  10  278.11  114.14
   4  -6  10  -31.42  122.18
  -4  -6  11  105.99  101.59
   4  -6  11  150.10  130.90
  -4  -6  12   98.27  129.33
   4  -6  12   28.09  152.62
  -4  -6  13    8.18   96.95
   4  -6  13   48.75  141.70
   4   7   0 2694.52  374.33
   4   7   1 3475.58  382.50
  -4  -7   1 3208.73  207.53
   4  -7   1 3658.26  300.17
   4   7   2  221.12  134.78
  -4  -7   2  104.73   69.74
   4  -7   2  121.49  124.33
  -4  -7   3 4472.90  277.26
   4  -7   3 4526.66  373.41
  -4  -7   4   57.44   84.88
   4  -7   4  274.27  138.92
  -4  -7   5 3754.79  224.17
   4  -7   5 3555.47  268.63
  -4  -7   6  222.50  101.95
   4  -7   6  500.49  139.30
  -4  -7   7 1880.84  225.53
   4  -7   7 2124.16  178.95
  -4  -7   8  535.98  108.32
   4  -7   8  217.49  128.41
  -4  -7   9 1333.21  187.31
   4  -7   9 1363.53  202.03
  -4  -7  10  130.20  112.85
   4  -7  10  314.56  150.74
  -4  -7  11 1181.28  171.67
   4  -7  11 1126.97  182.72
  -4  -7  12  -38.73   43.85
   4  -7  12 -130.40  137.67
   4   8   0 -129.09  117.76
   4   8   1 3074.35  289.70
  -4  -8   1 2783.77  251.71
   4  -8   1 3988.38  239.61
   4   8   2  150.22  109.62
  -4  -8   2  151.68   81.46
   4  -8   2  430.60  112.06
  -4  -8   3 3093.54  214.70
   4  -8   3 3482.92  363.96
  -4  -8   4  -18.00   60.07
   4  -8   4   73.10  109.06
  -4  -8   5 2394.44  246.53
   4  -8   5 2600.77  197.62
  -4  -8   6  236.83  137.50
   4  -8   6  213.46  163.05
  -4  -8   7 1722.73  165.81
   4  -8   7 1476.80  246.64
  -4  -8   8  -38.05  112.12
   4  -8   8 -111.42  106.18
  -4  -8   9  943.64  166.42
   4  -8   9 1137.96  157.39
  -4  -8  10  135.55  121.16
   4  -8  10 -264.90  142.43
   4   9   0 -130.04  122.72
   4   9   1  374.84  142.06
  -4  -9   1  595.55   98.48
   4  -9   1  347.43  122.63
   4   9   2  138.75  137.21
  -4  -9   2    6.82   96.49
   4  -9   2 -150.81  113.17
  -4  -9   3  398.50   97.33
   4  -9   3  345.24  143.59
  -4  -9   4  116.30  113.32
   4  -9   4  227.39  190.35
  -4  -9   5  113.21   96.18
   4  -9   5   71.91  140.80
  -4  -9   6  -47.19  104.43
   4  -9   6   87.10  141.14
  -4  -9   7  432.47  156.85
   4  -9   7  656.18  129.97
  -4  -9   8  179.01  133.27
   4  -9   8  198.60  125.04
  -4  -9   9   44.02  114.89
  -4 -10   1  387.29   93.00
   4 -10   1  489.67  184.04
  -4 -10   2  171.93  124.39
   4 -10   2   88.95  188.12
  -4 -10   3  682.29  122.51
   4 -10   3  900.84  199.84
  -4 -10   4   18.26  103.96
   4 -10   4   78.81  126.88
  -4 -10   5  101.54   86.59
   4 -10   5  359.46  157.60
  -4 -10   6   -4.43   94.09
   5   0   0   29.01   36.75
   5   0   0  -63.76   45.03
   5   0   1  -31.67   38.16
  -5   0   1   24.89   79.95
   5   0   2   36.06   36.31
  -5   0   2  146.06  107.32
   5   0   3  -18.56   37.63
  -5   0   3   -9.69  111.04
   5   0   4   13.21   41.74
   5   0   5  -27.94   42.17
   5   0   6   77.88   55.79
   5   0   7  -72.81   69.32
   5   0   7   87.53   86.04
   5   0   8  -13.62   76.65
   5   0   8   78.08   85.99
   5   0   9  -50.12   67.63
   5   0   9  -62.43   66.12
   5   0  10 -208.46   82.15
   5   0  10   66.57  110.63
   5   0  11   48.58  101.86
   5   0  11    1.22   95.59
   5   0  12  -53.11   99.48
   5   0  12   67.31  108.13
   5   0  13  -20.55  126.10
   5   0  13  133.61  101.43
   5   0  14  -51.66   94.93
   5   0  15  137.10  126.02
   5   1   0 4658.15  300.41
   5   1   0 4034.35  261.49
  -5   1   0 5860.24  556.90
  -5  -1   1 1916.29  195.10
  -5   1   1 2017.99  272.03
   5  -1   1 1657.48  106.64
  -5  -1   2 7173.29  586.12
   5  -1   2 7181.28  567.43
  -5  -1   3 2272.10  207.69
   5  -1   3 2007.23  164.76
   5   1   4 1819.19  114.89
   5   1   4 2073.57  168.59
  -5  -1   4 1973.17  170.93
   5  -1   4 1830.18  157.98
   5   1   5 1750.39  121.60
   5   1   5 1976.45  169.60
  -5  -1   5 2236.73  184.14
   5  -1   5 1772.55  152.48
   5   1   6 1957.53  113.71
   5   1   6 1922.51  156.44
  -5  -1   6 2099.63  184.65
   5  -1   6 2131.69  130.55
   5   1   7  589.66   81.71
   5   1   7  520.89   86.55
  -5  -1   7  638.90   98.19
   5  -1   7  715.07   96.24
   5   1   8 4647.60 1994.73
   5   1   8 2084.39  223.81
   5  -1   8 1989.07  173.91
   5   1   9  669.24   96.73
   5   1   9  686.98  122.98
   5  -1   9  515.50  104.03
   5   1  10  872.70  108.10
   5   1  10  653.36  126.37
   5  -1  10 1025.29  141.78
   5   1  11  367.73   96.94
   5   1  11  415.80  117.72
   5  -1  11  196.38   78.01
   5   1  12  517.13  121.94
   5   1  12  466.69  121.03
   5  -1  12  541.47  107.65
   5   1  13  314.33  122.02
   5   1  13  293.51  100.35
   5  -1  13  236.40  112.02
   5   1  14  625.94   98.55
   5  -1  14  379.97  123.19
   5  -1  15  -37.87   99.90
  -5  -2   1 5530.69  415.10
   5  -2   1 3981.64  307.80
   5   2   2 8811.20  662.47
  -5  -2   2 8773.21  810.52
   5  -2   2 9193.90  663.26
   5   2   3 2469.65  167.29
  -5  -2   3 1956.34  232.75
   5  -2   3 2058.69  220.29
   5   2   4 8202.40  722.89
  -5  -2   4 7996.46  560.84
   5  -2   4 8075.39  644.54
   5   2   5 2356.55  161.58
  -5  -2   5 1965.39  185.17
   5  -2   5 2183.29  139.19
   5   2   6 6767.17  689.96
  -5  -2   6 6706.93  425.59
   5  -2   6 6279.62  453.12
   5   2   7 1550.01  156.26
  -5  -2   7 1661.32  191.21
   5  -2   7 1588.86  145.42
   5   2   8 1139.55  150.16
  -5  -2   8 1280.51  147.04
  -5  -2   8 1187.61  185.25
   5  -2   8 1291.90  141.12
   5   2   9 1311.96  152.48
  -5  -2   9  970.96  148.41
  -5  -2   9 1174.51  170.43
   5  -2   9 1193.77  149.83
   5   2  10 2669.63  193.00
  -5  -2  10 2549.32  238.06
  -5  -2  10 2974.45  313.19
   5  -2  10 2663.99  236.91
   5   2  11  598.68  153.88
  -5  -2  11  819.61  141.61
  -5  -2  11  678.09  135.19
   5  -2  11  643.82  109.73
   5   2  12 1353.56  156.05
  -5  -2  12 1371.15  185.40
   5  -2  12 1035.02  140.19
   5   2  13  310.24  154.40
  -5  -2  13  404.90  152.73
   5  -2  13  153.32  122.01
   5  -2  14  298.09  143.85
   5   3   0  405.98   81.23
   5   3   1  232.09   84.66
   5  -3   1  100.16   72.72
   5   3   2 2485.57  189.54
   5  -3   2 2744.65  170.50
   5   3   3  961.95  110.36
  -5  -3   3 1203.46  148.12
   5  -3   3 1002.43  118.66
   5   3   4 2107.61  170.55
  -5  -3   4 2004.11  161.55
  -5  -3   4 2228.52  249.65
   5  -3   4 2013.47  172.08
   5   3   5  615.42  108.80
  -5  -3   5  294.37   79.00
  -5  -3   5  295.01   88.33
   5  -3   5  418.60  105.08
   5   3   6 1025.08  131.98
  -5  -3   6  890.38  172.36
  -5  -3   6  764.26  130.12
   5  -3   6  958.92   94.35
   5   3   7  839.10  164.56
  -5  -3   7  870.20  108.56
  -5  -3   7  668.62  130.68
   5  -3   7  714.72  102.65
   5   3   8  910.88  171.67
  -5  -3   8 1258.73  131.30
  -5  -3   8 1149.81  163.65
   5  -3   8 1433.81  158.49
   5   3   9  -11.84  108.38
  -5  -3   9  220.58  111.83
  -5  -3   9  191.94  109.63
   5  -3   9   24.38   82.53
   5   3  10  598.09  156.98
  -5  -3  10  776.25  150.68
  -5  -3  10 1050.09  143.10
   5  -3  10  920.08  139.16
   5   3  11  -74.75  171.57
  -5  -3  11  343.04  145.14
  -5  -3  11  302.26   93.52
   5  -3  11   69.89   78.50
   5   3  12  359.73  121.65
  -5  -3  12  424.55  125.15
  -5  -3  12   51.82  132.28
   5  -3  12  223.50  139.95
  -5  -3  13  155.19  154.96
  -5  -3  13  152.90  122.02
   5  -3  13  199.76  125.61
  -5  -3  14  323.87  181.02
   5  -3  14   34.40  114.59
   5   4   0  482.16   83.94
   5   4   1  263.27  108.50
   5  -4   1  401.57   99.47
   5   4   2 1206.22  108.89
  -5  -4   2  974.25  117.95
   5  -4   2  918.54   96.90
   5   4   3 1004.96  131.97
  -5  -4   3  843.84   78.63
   5  -4   3  816.38  113.52
   5   4   4  123.70  118.50
  -5  -4   4  135.38   64.38
   5  -4   4  352.59  113.48
   5   4   5  302.03  132.24
  -5  -4   5  262.46   86.83
   5  -4   5  301.10   87.83
   5   4   6  -58.26  131.46
  -5  -4   6  253.99   66.69
   5  -4   6   70.66   74.88
   5   4   7  161.65  136.68
  -5  -4   7  110.71  101.92
   5  -4   7  445.88  171.80
   5   4   8   42.50  126.22
  -5  -4   8   37.88   93.17
  -5  -4   8   29.96   89.89
   5  -4   8  252.99  114.44
   5   4   9   82.59  133.38
  -5  -4   9   84.31   97.48
  -5  -4   9  231.67  107.83
   5  -4   9  100.66   78.66
   5   4  10  233.77  118.61
  -5  -4  10  326.88  111.51
  -5  -4  10  289.31  123.16
   5  -4  10  145.55   91.80
  -5  -4  11 -140.97  124.13
  -5  -4  11   -0.78  137.58
   5  -4  11  -23.81  132.75
  -5  -4  12  253.83   85.05
  -5  -4  12  141.66  106.84
   5  -4  12  159.17  132.69
  -5  -4  13  315.02  157.78
   5  -4  13  208.38  131.75
   5   5   0 4026.89  289.69
   5   5   1 3580.71  305.33
  -5  -5   1 3483.52  196.84
   5  -5   1 4055.45  295.82
   5   5   2 4036.27  309.16
  -5  -5   2 4176.20  251.59
   5  -5   2 4623.46  323.36
   5   5   3 2230.17  188.84
  -5  -5   3 2046.44  132.77
   5  -5   3 2587.61  175.70
   5   5   4 5858.99  638.73
  -5  -5   4 5571.33  469.01
   5  -5   4 6739.71  376.12
   5   5   5 1654.58  179.23
  -5  -5   5 1682.22  157.34
   5  -5   5 2011.66  235.07
   5   5   6 2794.83  275.13
  -5  -5   6 2880.84  243.94
   5  -5   6 3044.56  182.14
   5   5   7  904.10  134.01
  -5  -5   7 1312.44  160.00
   5  -5   7 1785.76  228.87
   5   5   8 1041.48  209.47
  -5  -5   8 1274.26  140.27
   5  -5   8 1249.19  154.41
   5   5   9  674.87  174.16
  -5  -5   9  734.03  108.65
   5  -5   9  747.28  138.55
  -5  -5  10  824.70  148.26
   5  -5  10  895.69  150.95
  -5  -5  11  646.54  170.60
   5  -5  11  703.37  149.65
  -5  -5  12  501.47  181.99
   5  -5  12  804.65  150.68
  -5  -5  13   61.56  153.66
   5  -5  13  -23.12  147.49
   5   6   0 3180.50  320.40
   5   6   1 1461.45  175.10
  -5  -6   1 1395.69  121.19
   5  -6   1 1552.39  126.91
   5   6   2 2887.89  225.56
  -5  -6   2 3250.93  189.62
   5  -6   2 3597.65  305.27
   5   6   3 2594.74  260.75
  -5  -6   3 2227.88  167.10
   5  -6   3 2475.77  271.31
   5   6   4 2275.21  226.19
  -5  -6   4 2817.21  184.23
   5  -6   4 2858.16  297.04
   5   6   5 1004.52  135.74
  -5  -6   5  974.33  118.81
   5  -6   5  957.62  157.61
   5   6   6 2609.03  218.72
  -5  -6   6 2662.84  251.51
   5  -6   6 3220.33  307.66
   5   6   7 1084.24  180.25
  -5  -6   7 1280.34  147.93
   5  -6   7 1161.61  203.18
  -5  -6   8 2075.54  250.23
   5  -6   8 2769.64  252.98
  -5  -6   9  378.47  108.49
   5  -6   9  627.43  150.51
  -5  -6  10  786.20  171.96
   5  -6  10  556.19  168.13
  -5  -6  11  252.91  129.82
   5  -6  11  120.10  121.62
  -5  -6  12  567.24  177.58
   5  -6  12  614.01  186.97
   5   7   0 1446.43  174.68
   5   7   1  492.23  137.33
  -5  -7   1  588.27   70.28
   5  -7   1  660.88  125.10
   5   7   2  855.46  144.39
  -5  -7   2 1029.58   98.27
   5  -7   2 1398.06  229.95
   5   7   3  127.17  147.45
  -5  -7   3   76.64   65.89
   5  -7   3  184.43   93.18
   5   7   4  601.52  149.77
  -5  -7   4  710.54  109.46
   5  -7   4  751.63  125.42
  -5  -7   5  323.04   97.11
   5  -7   5  162.32  134.84
  -5  -7   6 1427.27  147.69
   5  -7   6 1244.39  209.26
  -5  -7   7   37.56   77.43
   5  -7   7  355.12  130.47
  -5  -7   8  438.83  117.91
   5  -7   8  333.87  159.22
  -5  -7   9  194.13  131.36
   5  -7   9  142.16  151.69
  -5  -7  10  253.11  111.78
   5  -7  10  134.57  168.84
  -5  -7  11   32.55  123.56
   5  -7  11   34.24  140.18
   5   8   0  963.52  148.80
   5   8   1  356.77  165.99
  -5  -8   1  403.97   73.43
   5  -8   1  240.97  123.08
   5   8   2  330.19  147.62
  -5  -8   2   11.27   91.96
   5  -8   2  -43.92  108.39
  -5  -8   3  230.63   91.64
   5  -8   3  419.77  106.14
  -5  -8   4  155.00   79.96
   5  -8   4  321.46  131.57
  -5  -8   5  168.56  110.10
   5  -8   5  545.69  131.77
  -5  -8   6  303.41  131.43
   5  -8   6   98.79   88.00
  -5  -8   7  463.31  127.95
   5  -8   7  397.68  141.17
  -5  -8   8   75.76  134.46
   5  -8   8   81.83  104.19
  -5  -8   9   49.29  120.99
   5  -8   9  -54.01  156.50
  -5  -9   1  604.53   95.74
   5  -9   1  732.29  186.98
  -5  -9   2  674.93  120.96
   5  -9   2  649.13  197.63
  -5  -9   3  582.37   90.16
   5  -9   3  694.22  169.59
  -5  -9   4 1119.32  118.18
   5  -9   4 1215.65  234.27
  -5  -9   5  154.55  108.21
   5  -9   5  269.32  167.16
  -5  -9   6  340.08  126.73
   5  -9   6  210.53  135.04
  -5  -9   7  253.75   92.99
   5  -9   7  100.96   86.54
   5 -10   1  447.68  176.17
   5 -10   2  828.69  184.85
   5 -10   3  336.13  202.85
   6   0   010776.46  672.41
   6   0   0 9429.84  570.14
   6   0   1 1807.24  134.50
   6   0   1 1455.35  126.19
  -6   0   1 3064.04  312.20
   6   0   2 8515.18  700.39
  -6   0   2 8510.99  887.26
   6   0   3 3653.23  318.51
  -6   0   3 4252.15  410.15
   6   0   4 8450.71  578.48
  -6   0   4 9500.17  857.38
   6   0   5 3906.47  235.21
  -6   0   5 3749.67  389.39
   6   0   6 2697.62  248.73
   6   0   7  960.75   84.09
   6   0   8 2018.64  186.91
   6   0   9  450.48   85.29
   6   0  10 1843.68  201.90
   6   0  11  376.14  122.29
   6   0  12  788.66  119.96
   6   1   0 3389.34  190.45
   6   1   0 2579.24  152.21
  -6   1   0 3649.76  348.60
  -6  -1   1 1436.07  184.86
  -6   1   1 1269.05  174.32
   6  -1   1 1279.13  104.78
  -6  -1   2 2695.84  368.24
  -6   1   2 2878.70  263.85
   6  -1   2 2890.30  180.45
  -6  -1   3  518.39  140.53
   6  -1   3  457.66   81.88
  -6  -1   4 2986.95  215.62
   6  -1   4 2675.91  211.90
  -6  -1   5  551.26  129.86
   6  -1   5  448.22   71.88
   6   1   6 1376.81  141.61
  -6  -1   6 1679.03  171.11
   6  -1   6 1748.13  152.30
   6   1   7  420.96   69.42
   6   1   7  721.39  132.20
  -6  -1   7  519.72  129.98
   6  -1   7  556.18   89.36
   6   1   8 1031.14   92.31
   6   1   8  946.09  143.18
  -6  -1   8  763.12  125.63
   6  -1   8 1103.06  151.73
   6   1   9  497.72   91.02
   6   1   9  536.43  122.88
  -6  -1   9  601.69  141.67
   6  -1   9  490.58   84.44
   6   1  10  679.84   96.45
   6   1  10  542.93  118.66
  -6  -1  10  642.29  146.94
   6  -1  10  595.07  113.13
   6   1  11  124.84   82.06
   6   1  11  220.70   87.49
  -6  -1  11   26.07  114.22
   6  -1  11 -131.51   79.64
   6   1  12  160.80   88.46
  -6  -1  12  281.38  136.80
   6  -1  12  710.15  184.71
   6  -1  13  136.93  110.97
  -6   2   0  -84.47  114.11
  -6  -2   1    9.88   80.85
   6  -2   1   25.17   63.88
  -6  -2   2  119.24   93.92
   6  -2   2   78.79   75.12
  -6  -2   3  -92.73  108.66
   6  -2   3  -71.36   49.79
   6   2   4  175.62  103.56
  -6  -2   4  242.95   87.27
   6  -2   4  226.47   76.50
   6   2   5   43.23   91.99
  -6  -2   5  -75.07  108.02
   6  -2   5    4.47   62.07
  -6  -2   6   17.76  124.08
   6  -2   6  143.19   77.27
   6   2   7  254.58  129.98
  -6  -2   7  -29.25   93.57
   6  -2   7   98.59   62.17
   6   2   8  638.28  124.74
  -6  -2   8   83.62  111.26
   6  -2   8  584.61  143.05
   6   2   9  303.92  134.89
  -6  -2   9  162.61  124.31
   6  -2   9   83.29   75.33
   6   2  10   25.76   85.94
  -6  -2  10   45.32  117.94
   6  -2  10  -52.53   91.48
   6   2  11   16.17  108.47
  -6  -2  11  311.89  231.06
   6  -2  11  124.79  132.19
  -6  -2  12  103.53  137.14
   6  -2  12  122.81  102.35
   6  -2  13   20.28  142.49
   6  -3   1 1370.41  168.92
   6   3   2 3389.48  320.67
   6  -3   2 4045.09  235.52
   6   3   3 1004.78  126.85
  -6  -3   3 1184.97  122.28
   6  -3   3 1202.02  135.58
   6   3   4 2673.42  223.15
  -6  -3   4 2417.64  214.91
   6  -3   4 2423.22  252.58
   6   3   5 1141.02  126.85
  -6  -3   5 1039.18  170.57
   6  -3   5 1051.61  125.13
   6   3   6  663.66  156.22
  -6  -3   6  932.97  318.77
   6  -3   6  929.98  111.99
   6   3   7  610.55  142.95
  -6  -3   7  835.68  155.62
   6  -3   7  662.76  110.95
   6   3   8 1720.93  260.37
  -6  -3   8 1828.62  228.03
   6  -3   8 1565.83  159.81
   6   3   9  173.41  142.67
  -6  -3   9  200.08  102.91
   6  -3   9  216.75  121.70
   6   3  10  572.00  114.37
  -6  -3  10  552.82  164.49
   6  -3  10  471.05  116.26
  -6  -3  11  352.04  146.10
   6  -3  11  173.16  121.86
  -6  -3  12  382.56  181.59
   6  -3  12  214.26  133.14
   6  -3  13   14.94  146.45
   6   4   1 1028.56  159.63
   6  -4   1 1398.22  123.73
   6   4   2 2421.49  275.88
   6  -4   2 2973.50  200.65
   6   4   3 1067.80  118.97
   6  -4   3 1204.66  122.83
   6   4   4 2375.06  258.05
   6  -4   4 2863.96  250.88
   6   4   5  822.29  184.07
   6  -4   5 1178.88  310.07
   6   4   6 2733.42  356.58
   6  -4   6 2946.09  234.64
   6   4   7  870.96  152.04
  -6  -4   7  874.09  111.78
   6  -4   7  813.13  141.39
   6   4   8 1297.08  170.30
  -6  -4   8 1165.63  151.02
   6  -4   8  919.54  138.15
  -6  -4   9  311.16  125.82
  -6  -4   9  534.05  128.54
   6  -4   9  219.16  109.47
  -6  -4  10  809.25  139.53
  -6  -4  10  852.64  212.83
   6  -4  10  884.34  144.00
  -6  -4  11   74.73  146.17
  -6  -4  11  339.01  134.36
   6  -4  11  289.82  184.43
  -6  -4  12  820.44  148.35
   6  -4  12  466.07  193.64
   6   5   0  834.11  122.44
   6   5   1  434.55  150.98
   6  -5   1  775.82  124.03
   6   5   2  571.00  137.56
   6  -5   2  909.62  142.70
   6   5   3  880.49  130.74
   6  -5   3  758.80  128.06
   6   5   4 1773.56  149.61
  -6  -5   4 1632.77  163.47
   6  -5   4 2086.23  206.74
   6   5   5  121.94  133.35
  -6  -5   5  208.52   69.06
   6  -5   5  285.12  137.41
   6   5   6  431.02  112.86
  -6  -5   6  503.69  102.05
   6  -5   6  539.44  132.04
  -6  -5   7  199.26  114.27
   6  -5   7  605.47  150.49
  -6  -5   8  406.00  119.34
   6  -5   8  872.82  178.53
  -6  -5   9  120.90   92.75
   6  -5   9   41.77  118.11
   6  -5  10   89.98  122.72
  -6  -5  11  252.39  120.54
   6  -5  11   23.53  152.21
   6   6   0  373.15  114.52
   6   6   1   27.48  132.58
   6  -6   1  111.47  142.68
   6   6   2  112.05  112.06
   6  -6   2   88.56  125.07
   6   6   3   60.26  116.37
  -6  -6   3   53.23   63.57
   6  -6   3  103.73  111.07
  -6  -6   4  205.59   77.09
   6  -6   4  223.30  136.32
  -6  -6   5  208.73   89.93
   6  -6   5   13.57  101.16
  -6  -6   6  -75.73   99.58
   6  -6   6  139.58   93.15
  -6  -6   7  195.62  111.37
   6  -6   7  215.48  123.56
  -6  -6   8  201.50  129.80
   6  -6   8  247.89  162.44
  -6  -6   9   -2.56   88.72
   6  -6   9   55.77  145.69
  -6  -6  10  144.85  108.14
   6  -6  10  394.33  187.55
   6   7   0  220.25  130.20
   6  -7   1  472.64  131.29
  -6  -7   2 1331.92   95.96
   6  -7   2 2889.34  889.10
  -6  -7   3  408.23   63.35
   6  -7   3  828.60  159.38
  -6  -7   4  829.69  106.27
   6  -7   4 1224.19  197.78
  -6  -7   5  638.56  114.02
   6  -7   5  550.74  143.21
  -6  -7   6  775.33  108.22
   6  -7   6  701.51  170.39
  -6  -7   7  319.10  148.93
   6  -7   7 5977.64 1805.17
  -6  -7   8  283.52  137.27
   6  -7   8  260.98  167.21
  -6  -7   9  214.10  140.50
   6  -7   9  321.25  131.97
   6  -8   1  636.24  175.17
   6  -8   2  618.98  142.12
   6  -8   3  296.17  166.20
   6  -8   4  782.33  130.79
   6  -8   5  279.87  133.94
   6  -8   6  633.23  240.21
   6  -8   7    4.45   91.84
   6  -9   1  328.54  162.69
   6  -9   2   78.49   94.14
   6  -9   3  267.10  127.27
   6  -9   4   53.21  134.87
   7   0   0   59.24   48.56
   7   0   0  -11.41   51.49
   7   0   1  -93.79   43.11
   7   0   1  -18.20   32.97
  -7   0   1   21.70  116.88
   7   0   2    9.49   28.23
   7   0   2   37.65   34.52
  -7   0   2   40.11  127.91
   7   0   3   62.46   39.35
   7   0   3  -22.37   29.58
  -7   0   3  -37.82   98.67
   7   0   4   87.30   32.92
  -7   0   4 -144.18  109.80
   7   0   5   27.30   42.01
  -7   0   5 -101.24  103.43
   7   0   6   72.50   54.32
  -7   0   6  -33.40  121.11
   7   0   7    4.38   55.86
  -7   0   7  205.59  128.87
   7   0   8   97.95   57.67
  -7   0   8  206.95  136.11
  -7   0   9   80.35  194.84
  -7   0  10  124.49  159.61
  -7   0  11  -69.82  156.33
  -7   1   0  -14.91  109.05
  -7  -1   1 2004.45  222.18
  -7   1   1 2163.53  243.65
   7  -1   1 2008.58  153.12
  -7  -1   2   60.93  127.10
  -7   1   2  212.56  160.21
   7  -1   2   81.93   60.30
  -7  -1   3 1958.08  197.60
  -7   1   3 1841.66  142.88
   7  -1   3 1781.36  133.16
  -7  -1   4  222.49  111.93
  -7   1   4   35.63  108.34
   7  -1   4  110.39   54.83
  -7  -1   5 1275.02  174.28
  -7   1   5 1076.07  169.37
   7  -1   5 1170.85  132.05
  -7  -1   6  115.49  128.61
   7  -1   6  169.80   60.90
  -7  -1   7 1058.77  178.32
   7  -1   7 1327.49  160.74
  -7  -1   8    5.09  112.33
   7  -1   8  116.53   67.60
  -7  -1   9  423.82  134.44
   7  -1   9  405.69   95.81
  -7  -1  10 -260.57  158.11
  -7   2   0  136.87  143.95
  -7  -2   1 3317.63  300.36
  -7   2   1 2584.61  280.65
   7  -2   1 2907.20  244.13
  -7  -2   2  187.46  101.22
  -7   2   2   38.44  132.36
   7  -2   2  137.83   64.95
  -7  -2   3 3236.96  341.24
  -7   2   3 3589.41  351.25
   7  -2   3 3890.72  291.82
  -7  -2   4  274.48  129.22
   7  -2   4   74.83   76.30
  -7  -2   5 2920.18  298.01
   7  -2   5 3057.27  238.62
  -7  -2   6   -3.24  127.21
   7  -2   6   67.73   81.64
  -7  -2   7 1874.21  253.48
   7  -2   7 1736.61  149.75
  -7  -2   8  124.24  127.73
   7  -2   8  196.74   94.42
  -7  -2   9  935.76  170.75
   7  -2   9  987.56  156.32
  -7  -2  10  -82.91  110.89
   7  -2  10  -62.55   90.01
  -7   3   0  448.31  143.90
  -7   3   1  616.92  180.70
   7  -3   1  796.90  106.76
   7  -3   2   95.84   76.68
   7  -3   3  666.29  143.88
  -7  -3   4 -135.14  112.93
   7  -3   4   78.66   94.35
   7   3   5  667.89  144.21
  -7  -3   5  680.83  154.87
   7  -3   5  757.08  119.98
   7   3   6  278.74  135.65
  -7  -3   6  129.97  104.71
   7  -3   6   -5.91   99.51
  -7  -3   7  179.34  115.68
   7  -3   7  139.63   83.54
  -7  -3   8 1544.16  948.69
   7  -3   8   91.07  103.40
  -7  -3   9  458.56  148.53
   7  -3   9  477.58  116.54
  -7  -3  10 -212.03  149.75
   7  -3  10  -74.67  103.18
  -7   4   0   27.58  118.11
   7  -4   1   77.74  122.88
   7  -4   2  127.52   86.45
   7  -4   3   64.09   88.16
   7  -4   4   13.62  119.52
   7  -4   5  -21.64  112.50
   7  -4   6  -43.65   93.84
   7  -4   7   68.60  109.77
   7  -4   8  320.34  104.93
   7  -4   9   37.10   80.93
   7  -4  10   20.97  137.04
   7  -5   1 1824.40  201.23
   7  -5   2   43.30   83.31
   7  -5   3 2538.71  237.17
   7  -5   4  -82.35  109.57
   7  -5   5 2259.99  348.70
   7  -5   6   67.03   99.11
   7  -5   7  690.01  122.45
   7  -5   8   -4.39  146.34
   7  -5   9  263.75  153.65
   7  -6   1 1996.51  273.64
   7  -6   2   62.54   97.55
   7  -6   3 1106.16  217.55
   7  -6   4   81.71  110.98
   7  -6   5  790.01  184.23
   7  -6   6   86.53   95.51
   7  -6   7  245.72  188.54
   7  -6   8  -40.88  115.68
   7  -7   1  501.73  148.45
   7  -7   2   47.24  103.28
   7  -7   3  179.86  106.97
   7  -7   4  114.20   75.53
   7  -7   5  159.78   97.56
   7  -7   6   40.38   74.45
   7  -8   1  -33.65  115.02
   7  -8   2   65.29  108.29
   7  -8   3  109.23  144.57
   8   0   0 1266.55   97.06
  -8   0   1  748.13  182.31
  -8   0   2 2067.09  259.72
  -8   0   3  621.20  187.68
  -8   0   4 2094.91  293.91
  -8   0   5  220.87  134.51
  -8   0   6 1539.55  263.58
  -8   0   7   45.46  138.08
  -8   0   8  919.73  186.09
  -8   1   0 1331.57  176.72
  -8  -1   1  325.12  157.84
  -8   1   1  433.74  114.05
   8  -1   1  228.60   82.84
  -8  -1   2 1099.76  188.70
  -8   1   2  827.36  159.58
   8  -1   2  645.12   90.73
  -8  -1   3  127.71  106.53
  -8   1   3   24.40  130.12
   8  -1   3   17.28   48.85
  -8  -1   4  649.65  170.60
  -8   1   4  655.64  156.40
  -8  -1   5  159.83  127.62
  -8   1   5  194.24  149.50
  -8  -1   6  788.75  159.27
  -8   1   6  416.33  226.16
  -8  -1   7   82.62  125.39
  -8   1   7 -178.06  213.06
  -8  -1   8  397.34  147.11
  -8   1   8  164.29  187.90
  -8   2   0   -6.78  117.00
  -8   2   1 -333.86  128.22
   8  -2   1   -4.07   77.13
  -8  -2   2   76.89  123.78
  -8   2   2  113.88  135.92
   8  -2   2  -18.69   72.60
  -8  -2   3   73.80  142.90
  -8   2   3  273.15  146.27
   8  -2   3    8.69   74.14
  -8  -2   4  314.76  147.84
  -8   2   4   -9.97  168.33
   8  -2   4    1.47   61.14
  -8  -2   5   13.99  127.18
  -8   2   5  145.43  150.47
  -8  -2   6  177.02  135.49
  -8   2   6  -82.11  186.34
  -8  -2   7  -23.41  130.23
  -8   2   7    4.78  144.37
  -8   3   0  567.59  163.81
  -8   3   1  291.34  157.02
   8  -3   1  222.05   95.25
  -8   3   2  696.42  210.09
   8  -3   2  612.35  116.90
  -8   3   3 -109.16  190.64
   8  -3   3   79.40   64.39
  -8   3   4  878.21  168.36
   8  -3   4  898.62  129.92
   8  -3   5  -24.32   98.73
  -8  -3   6  445.76  195.84
  -8  -3   7  277.82  305.93
  -8   4   0 1096.18  213.55
  -8   4   1  546.90  165.70
   8  -4   1  192.35  105.53
  -8   4   2 1794.82  282.83
   8  -4   2 1194.58  244.00
   8  -4   3   19.14   66.17
   8  -4   4  560.82  144.89
   8  -4   5  290.91  122.20
   8  -4   6  575.48  128.24
  -8   5   0  447.73  224.67
  -8   5   1  427.96  176.07
   8  -5   1  -89.38  106.23
   8  -5   2  483.93  121.41
   8  -5   3 5569.70 1099.83
   8  -5   4  -52.33  101.14
   8  -5   5  132.84  154.08
   8  -5   6   53.76  121.80
   8  -6   1  -82.86  142.98
   8  -6   2   46.14  103.64
   8  -6   3   95.27  105.94
   8  -6   4  -42.02   65.70
  -9   0   1 -116.47  174.73
  -9   0   2  116.23  141.79
  -9   0   3  -29.71  159.23
  -9   1   0  223.92  188.42
  -9  -1   1  699.10  187.40
  -9   1   1   62.09  152.71
  -9  -1   2 -115.41  135.34
  -9   1   2  211.74  195.08
  -9  -1   3   12.66  205.94
  -9   1   3  -86.33  160.75
  -9   2   0  -89.16  136.05
  -9   2   1  316.97  159.64
  -9   2   2  333.68  196.76
;
_shelx_res_checksum     37646
_shelx_res_file
;
TITL  RACYSE    P C A 21     R   0.05
CELL  0.71073  7.00510  8.63420 12.71310 90.00000 90.00000 90.00000
ZERR 4  0.00030  0.00020  0.00030  0.00000  0.00000  0.00000
LATT -1
SYMM -X, -Y, Z+ 0.50000
SYMM -X+ 0.50000, Y, Z+ 0.50000
SYMM X+ 0.50000, -Y, Z
SFAC C H N O SE
UNIT 16 28 12 16 4
OMIT 7 6 -7
L.S.   7
OMIT 0 52
FMAP   2
PLAN   99
BOND   $H
CONF
ACTA
DFIX 0.86 .02 N1 H1A N2 H2A N3 H3A N3 H3B
DFIX 1.33 .02 H3A H3B
DFIX 0.82 .02 O2 H2
HTAB
EQIV $1 X+1/2, -Y, Z
HTAB N1 SE1_$1
HTAB N1 O3_$1
EQIV $2 X+1/2, -Y+1, Z
HTAB N2 O4_$2
EQIV $3 -X+1, -Y+1, Z+1/2
HTAB N3 SE1_$3
HTAB N3 O2_$3
HTAB N3 O4_$3
HTAB N3 O3_$2
EQIV $4 -X+3/2, Y, Z+1/2
HTAB C3 O1_$4
EQIV $5 -X+1, -Y, Z+1/2
HTAB C4 O2_$5
EQIV $6 X-1/2, -Y+1, Z
HTAB O2 SE1_$6
HTAB O2 O4_$6
WGHT    0.040400    0.821500
EXTI    0.018058
FVAR       2.12443
O1    4    0.936981    0.031585    0.050192    11.00000    0.06257    0.03911 =
         0.04819   -0.00553    0.00651    0.00381
N1    3    0.826885   -0.038392    0.212684    11.00000    0.05054    0.02247 =
         0.04457    0.00286   -0.00534    0.00058
H1A   2    0.832247   -0.133524    0.194280    11.00000   -1.20000
N2    3    0.853404    0.219982    0.166940    11.00000    0.05106    0.02294 =
         0.03501    0.00412   -0.00126   -0.00018
H2A   2    0.884956    0.300064    0.130094    11.00000   -1.20000
N3    3    0.777458    0.414792    0.281777    11.00000    0.06230    0.02900 =
         0.04887   -0.00369    0.00350    0.00164
H3A   2    0.732005    0.455105    0.336836    11.00000   -1.20000
H3B   2    0.817383    0.488540    0.244678    11.00000   -1.20000
C1    1    0.877878    0.066565    0.136482    11.00000    0.03844    0.02450 =
         0.04694   -0.00362   -0.00379   -0.00105
C2    1    0.790055    0.266073    0.261886    11.00000    0.04291    0.02995 =
         0.03545   -0.00116   -0.00181    0.00381
C3    1    0.748458    0.152722    0.338305    11.00000    0.04982    0.03632 =
         0.03588   -0.00170    0.00039   -0.00394
AFIX  43
H3    2    0.708835    0.179855    0.405648    11.00000   -1.20000
AFIX   0
C4    1    0.768613    0.002877    0.309534    11.00000    0.04463    0.03509 =
         0.04240    0.00945   -0.00284   -0.00314
AFIX  43
H4    2    0.741281   -0.074249    0.358327    11.00000   -1.20000
AFIX   0
SE1   5    0.431275    0.367946    0.024523    11.00000    0.04249    0.02332 =
         0.04746   -0.00078   -0.00181    0.00305
O2    4    0.246028    0.311415   -0.057856    11.00000    0.04585    0.03460 =
         0.05272   -0.00892   -0.00208    0.00238
H2    2    0.146766    0.350339   -0.038028    11.00000   -1.50000
O3    4    0.346106    0.343859    0.143062    11.00000    0.09846    0.02199 =
         0.04060    0.00150   -0.00117    0.00513
O4    4    0.417993    0.561472    0.008363    11.00000    0.05227    0.02260 =
         0.05481   -0.00109    0.00288   -0.00126
HKLF 4
REM   RACYSE    P C A 21     R   0.05
REM R1 =  0.0416 for    1283 Fo > 4sig(Fo)  and  0.0513 for all    1494 data
REM    125 parameters refined using      7 restraints
END
WGHT      0.0406      0.8146
REM Instructions for potential hydrogen bonds
HTAB N1 Se1_$1
HTAB N1 O3_$1
HTAB N2 O4_$2
HTAB N3 Se1_$3
HTAB N3 O2_$3
HTAB N3 O4_$3
HTAB N3 Se1_$2
HTAB N3 O3_$2
HTAB C3 O1_$4
HTAB C4 O2_$5
HTAB O2 Se1_$6
HTAB O2 O4_$6
REM Highest difference peak  0.455,  deepest hole -0.492,  1-sigma level  0.095
Q1    1   0.4276  0.3660  0.1004  11.00000  0.05    0.45
Q2    1   0.4341  0.3655 -0.0481  11.00000  0.05    0.45
Q3    1   0.6071  0.3645  0.0683  11.00000  0.05    0.38
Q4    1   0.5866  0.3600 -0.0214  11.00000  0.05    0.36
Q5    1   0.9357  0.1005  0.0596  11.00000  0.05    0.35
Q6    1   0.9674  0.1841  0.0131  11.00000  0.05    0.32
Q7    1   0.2857  0.3482  0.2225  11.00000  0.05    0.32
Q8    1   0.2856  0.3448 -0.1784  11.00000  0.05    0.31
Q9    1   0.9588  0.1201 -0.0116  11.00000  0.05    0.30
Q10   1   0.5170  0.3638  0.1518  11.00000  0.05    0.29
Q11   1   0.3243  0.3563 -0.1179  11.00000  0.05    0.29
Q12   1   0.7894 -0.1444  0.3273  11.00000  0.05    0.29
Q13   1   0.3183  0.3538  0.1693  11.00000  0.05    0.25
Q14   1   0.4905  0.5249 -0.0197  11.00000  0.05    0.25
Q15   1   1.0316  0.1732  0.0726  11.00000  0.05    0.25
Q16   1   0.1532  0.2164  0.0301  11.00000  0.05    0.25
Q17   1   0.6493  0.4412 -0.0005  11.00000  0.05    0.25
Q18   1   0.4992  0.5429  0.0645  11.00000  0.05    0.25
Q19   1   0.1665  0.3681 -0.1351  11.00000  0.05    0.24
Q20   1   0.6671  0.1676  0.2221  11.00000  0.05    0.24
Q21   1   0.6223  0.3751  0.2140  11.00000  0.05    0.23
Q22   1   0.4376  0.3795 -0.1169  11.00000  0.05    0.23
Q23   1   0.8851  0.3764  0.4004  11.00000  0.05    0.23
Q24   1   0.8619  0.3962  0.3417  11.00000  0.05    0.23
Q25   1   0.4164  0.6270  0.0228  11.00000  0.05    0.22
Q26   1   0.8006  0.1783  0.3374  11.00000  0.05    0.22
Q27   1   0.6811 -0.1777  0.2040  11.00000  0.05    0.22
Q28   1   0.8486  0.6491  0.2760  11.00000  0.05    0.22
Q29   1   1.0834  0.0840  0.1559  11.00000  0.05    0.21
Q30   1   0.7141 -0.1484  0.2217  11.00000  0.05    0.21
Q31   1   0.2900  0.6311  0.0207  11.00000  0.05    0.21
Q32   1   0.7719  0.1479  0.2642  11.00000  0.05    0.21
Q33   1   0.6855 -0.2025  0.2775  11.00000  0.05    0.20
Q34   1   0.7918 -0.0155  0.2575  11.00000  0.05    0.20
Q35   1   1.0819  0.0890  0.0208  11.00000  0.05    0.20
Q36   1   0.8167  0.0831  0.3191  11.00000  0.05    0.20
Q37   1   0.4320  0.4949  0.0999  11.00000  0.05    0.19
Q38   1   0.7301  0.1901  0.3250  11.00000  0.05    0.19
Q39   1   0.7636  0.4539  0.2992  11.00000  0.05    0.19
Q40   1   0.8134 -0.0216  0.3134  11.00000  0.05    0.19
Q41   1   0.9917  0.0237  0.0173  11.00000  0.05    0.19
Q42   1   0.6561  0.0206  0.3014  11.00000  0.05    0.19
Q43   1   0.7410  0.0379  0.3840  11.00000  0.05    0.19
Q44   1   0.7080  0.4665  0.3929  11.00000  0.05    0.19
Q45   1   0.8059  0.0602  0.2410  11.00000  0.05    0.18
Q46   1   0.9557  0.0468  0.2024  11.00000  0.05    0.18
Q47   1   0.2153  0.3464  0.0118  11.00000  0.05    0.18
Q48   1   0.6574  0.5024  0.2455  11.00000  0.05    0.18
Q49   1   0.2772  0.2458 -0.1454  11.00000  0.05    0.18
Q50   1   0.6544 -0.1108  0.2566  11.00000  0.05    0.18
Q51   1   1.0427  0.0551  0.1059  11.00000  0.05    0.17
Q52   1   0.7681  0.1693  0.1846  11.00000  0.05    0.17
Q53   1   0.2526  0.2625 -0.1777  11.00000  0.05    0.17
Q54   1   0.6328 -0.2349  0.3392  11.00000  0.05    0.17
Q55   1   0.5324  0.4628 -0.0686  11.00000  0.05    0.16
Q56   1   0.7624  0.0223  0.1635  11.00000  0.05    0.16
Q57   1   0.4118  0.4729 -0.0678  11.00000  0.05    0.16
Q58   1   0.9056  0.1459  0.1514  11.00000  0.05    0.16
Q59   1   0.6942  0.0837  0.2273  11.00000  0.05    0.16
Q60   1   0.6961  0.2398  0.4027  11.00000  0.05    0.16
Q61   1   0.5261  0.4853  0.1144  11.00000  0.05    0.16
Q62   1   0.1567  0.3818  0.1760  11.00000  0.05    0.16
Q63   1   0.2244  0.4517  0.0243  11.00000  0.05    0.16
Q64   1   0.0872  0.3905  0.0392  11.00000  0.05    0.16
Q65   1   0.6587  0.1384  0.3755  11.00000  0.05    0.15
Q66   1   0.7148 -0.0377  0.3346  11.00000  0.05    0.15
Q67   1   0.5260  0.2354  0.0331  11.00000  0.05    0.15
Q68   1   0.8119 -0.2482  0.3036  11.00000  0.05    0.15
Q69   1   0.1619  0.4624  0.0759  11.00000  0.05    0.15
Q70   1   0.8091  0.2560  0.2931  11.00000  0.05    0.15
Q71   1   0.8384 -0.2171  0.2360  11.00000  0.05    0.15
Q72   1   0.7889  0.3611  0.1487  11.00000  0.05    0.15
Q73   1   0.8107  0.2409  0.1485  11.00000  0.05    0.14
Q74   1   0.5079  0.2238  0.0558  11.00000  0.05    0.14
Q75   1   0.7087  0.3500  0.4095  11.00000  0.05    0.14
Q76   1   0.3082  0.4030  0.1067  11.00000  0.05    0.14
Q77   1   0.8699  0.5646  0.2970  11.00000  0.05    0.13
Q78   1   0.7925  0.4697  0.1599  11.00000  0.05    0.13
Q79   1   0.9552 -0.1772  0.1735  11.00000  0.05    0.13
Q80   1   0.7647  0.1647  0.4174  11.00000  0.05    0.13
Q81   1   0.8734  0.0804  0.4203  11.00000  0.05    0.13
Q82   1   0.8966  0.3853  0.1055  11.00000  0.05    0.12
Q83   1   0.8528  0.0042  0.0319  11.00000  0.05    0.12
Q84   1   0.0711  0.2251 -0.0826  11.00000  0.05    0.12
Q85   1   0.4577  0.3782  0.2316  11.00000  0.05    0.12
Q86   1   0.6636 -0.0264  0.2053  11.00000  0.05    0.12
Q87   1   0.3612  0.1960  0.0172  11.00000  0.05    0.12
Q88   1   0.1687  0.3610 -0.0874  11.00000  0.05    0.12
Q89   1   0.6943  0.2587  0.2687  11.00000  0.05    0.11
Q90   1   0.6579  0.0470  0.1262  11.00000  0.05    0.11
Q91   1   1.0174 -0.0950  0.2578  11.00000  0.05    0.11
Q92   1   1.0560 -0.1180  0.0266  11.00000  0.05    0.11
Q93   1   0.7188 -0.1582  0.4066  11.00000  0.05    0.11
Q94   1   0.3693  0.6136 -0.0613  11.00000  0.05    0.10
Q95   1   0.9501 -0.0824  0.4030  11.00000  0.05    0.10
Q96   1   0.7178  0.2272  0.5250  11.00000  0.05    0.10
Q97   1   0.2003  0.2518 -0.0622  11.00000  0.05    0.10
Q98   1   0.6128  0.2412  0.3594  11.00000  0.05    0.10
Q99   1   0.9468  0.1962  0.4602  11.00000  0.05    0.10
;
_shelxl_version_number        2.013
