# Supplementary material for: Cytosinium hydrogen selenite
Source: Acta Crystallogr Sect E Struct Rep Online. 2014 Jan 22;70(Pt 2):o186–7. doi: 10.1107/S1600536814001275 (PMC3998338; doi:10.1107/S1600536814001275)
Supplement: Supplementary file 2 [file e-70-0o186-Isup2.hkl]

#
# h,k,l, Fc-squared, Fo-squared, sigma(Fo-squared), status flag
#
data_I
_shelx_title '  RACYSE    P C A 21     R   0.05'
_shelx_refln_list_code          4
_shelx_F_calc_maximum      151.55
_exptl_crystal_F_000       472.00
_reflns_d_resolution_high  0.8108

loop_
 _space_group_symop_operation_xyz
 'x, y, z'
 '-x, -y, z+1/2'
 '-x+1/2, y, z+1/2'
 'x+1/2, -y, z'

_cell_length_a     7.0051
_cell_length_b     8.6342
_cell_length_c    12.7131
_cell_angle_alpha  90.000
_cell_angle_beta   90.000
_cell_angle_gamma  90.000

_shelx_F_squared_multiplier     1.000

loop_
 _refln_index_h
 _refln_index_k
 _refln_index_l
 _refln_F_squared_calc
 _refln_F_squared_meas
 _refln_F_squared_sigma
 _refln_observed_status
   2   0 -14        170.39        162.60        34.66 o
   0   1 -14        294.15        226.24        37.25 o
   1   1 -14        115.05        111.79        41.19 o
   2   1 -14        130.45         79.59        23.77 o
   3   1 -14         65.83         12.49        40.92 o
   1   2 -14         66.27        100.59        35.77 o
   2   2 -14         15.04         35.21        54.13 o
   3   2 -14        199.91        147.63        44.61 o
   2   3 -14         38.40         46.56        26.77 o
   3   3 -14        120.36        154.06        54.24 o
   2   0 -13        163.03        148.52        37.47 o
   4   0 -13        356.77        333.11        47.00 o
   1   1 -13        190.81        143.74        13.87 o
   2   1 -13        264.94        252.21        16.82 o
   3   1 -13         81.12        122.57        20.00 o
   4   1 -13        187.89        199.16        26.24 o
   1   2 -13        366.36        308.76        17.24 o
   2   2 -13         62.17         25.11        12.68 o
   3   2 -13         46.20         10.18        17.63 o
   4   2 -13          2.90         23.29        15.62 o
   1   3 -13        233.20        196.55        23.61 o
   2   3 -13         46.13         34.69        20.85 o
   3   3 -13          0.69          3.22        24.03 o
   4   3 -13        202.29         88.85        35.38 o
   1   4 -13         42.51         38.98        21.66 o
   2   4 -13        154.86        140.45        35.41 o
   3   4 -13         11.02          0.00        26.15 o
   1   5 -13        202.09         42.89        44.52 o
   2   5 -13         67.06         87.68        34.37 o
   0   0 -12        956.30        877.42        61.72 o
   2   0 -12        210.61        202.68        21.56 o
   4   0 -12         11.92         22.26        52.28 o
   0   1 -12       1047.33        975.44        54.60 o
   1   1 -12        156.54        144.63        13.76 o
   2   1 -12        111.24        105.08        13.04 o
   3   1 -12        331.82        293.84        16.25 o
   4   1 -12         13.14         30.94        20.94 o
   5   1 -12        134.59         87.12        35.21 o
   0   2 -12        268.90        272.66        34.47 o
   1   2 -12         66.70         44.18        25.47 o
   2   2 -12         43.16         40.73        12.84 o
   3   2 -12        460.55        390.71        33.44 o
   4   2 -12         14.14          4.49        11.03 o
   5   2 -12        263.28        245.30        23.50 o
   0   3 -12        501.73        442.30        36.22 o
   1   3 -12         50.04         43.90        12.20 o
   2   3 -12        192.14        153.00        17.81 o
   3   3 -12        222.16        213.48        33.62 o
   4   3 -12          2.30         12.63        66.75 o
   5   3 -12         48.50         42.22        16.32 o
   0   4 -12        780.29        821.14        57.94 o
   1   4 -12         38.83         17.29        12.97 o
   2   4 -12        217.99        197.05        19.02 o
   3   4 -12         40.86         30.68        26.28 o
   4   4 -12         10.78         34.54        28.13 o
   0   5 -12         78.35         83.11        28.50 o
   1   5 -12         69.65         70.46        32.90 o
   2   5 -12        129.10         53.34        25.61 o
   3   5 -12        173.60        297.03        91.93 o
   1   6 -12         80.37         87.72        36.65 o
   2   6 -12         37.29         46.57        30.77 o
   2   0 -11        647.99        565.42        36.51 o
   4   0 -11        699.58        752.20        66.15 o
   6   0 -11        102.98         98.38        20.47 o
   1   1 -11        725.55        650.74        25.66 o
   2   1 -11        372.47        364.00        32.29 o
   3   1 -11         53.19         62.96        11.81 o
   4   1 -11        485.27        402.17        25.58 o
   5   1 -11         57.89         43.49        11.09 o
   6   1 -11         39.97         30.96        14.99 o
   1   2 -11        809.19        798.51        27.94 o
   2   2 -11         79.50         97.26        13.41 o
   3   2 -11        171.04        169.32        14.58 o
   4   2 -11         73.50         52.08        13.51 o
   5   2 -11        144.32        135.63        15.74 o
   1   3 -11        244.18        277.44        16.53 o
   2   3 -11        507.57        509.12        26.19 o
   3   3 -11         65.56         61.19        13.56 o
   4   3 -11        248.49        207.80        26.77 o
   5   3 -11         38.59         36.12        12.44 o
   1   4 -11         82.84         99.99        18.31 o
   2   4 -11        550.33        494.17        20.32 o
   3   4 -11          0.45          0.00        11.55 o
   4   4 -11        464.58        393.60        28.47 o
   5   4 -11         12.03          0.00        20.94 o
   1   5 -11        363.42        307.86        18.91 o
   2   5 -11        112.19         73.14        17.67 o
   3   5 -11        109.34         88.99        13.48 o
   4   5 -11         70.72         51.55        45.30 o
   1   6 -11        700.64        544.01        48.02 o
   2   6 -11         49.87         27.96        21.44 o
   3   6 -11         19.37          0.00        12.55 o
   1   7 -11         79.00         95.42        32.55 o
   2   7 -11        131.38        133.52        17.95 o
   0   0 -10       3138.64       2854.32       142.61 o
   2   0 -10        722.05        586.66        32.99 o
   4   0 -10         25.73         44.78        16.07 o
   6   0 -10        386.98        396.91        61.64 o
   0   1 -10        559.60        529.70        27.68 o
   1   1 -10        558.68        466.78        25.03 o
   2   1 -10        911.60        805.46        32.35 o
   3   1 -10        504.11        471.33        18.21 o
   4   1 -10         37.29         21.26        12.42 o
   5   1 -10        160.66        217.33       105.15 o
   6   1 -10        130.48        124.48        20.11 o
   0   2 -10        320.26        323.32        32.54 o
   1   2 -10       1011.37        993.59        32.82 o
   2   2 -10        248.94        215.90        13.09 o
   3   2 -10        713.34        662.89        29.41 o
   4   2 -10         30.69         19.52         9.42 o
   5   2 -10        518.67        431.71        45.97 o
   6   2 -10         10.71         15.14        13.51 o
   0   3 -10       1675.80       1544.57        70.39 o
   1   3 -10         26.24          7.51        10.23 o
   2   3 -10        217.98        213.55        13.86 o
   3   3 -10        220.21        196.57        13.67 o
   4   3 -10         52.26         32.84        11.22 o
   5   3 -10        162.64        175.79        14.97 o
   6   3 -10        106.74         65.37        32.52 o
   0   4 -10       1734.78       1676.72        95.82 o
   1   4 -10         22.76         26.14        10.43 o
   2   4 -10        523.28        457.36        21.12 o
   3   4 -10         97.70        113.35        25.87 o
   4   4 -10         30.64         28.71        20.09 o
   5   4 -10         28.10         44.40        15.75 o
   0   5 -10        325.52        329.24        24.32 o
   1   5 -10        102.86         81.90        12.72 o
   2   5 -10        197.66        192.47        14.43 o
   3   5 -10        806.95        679.80        30.90 o
   4   5 -10         21.70         16.89        23.18 o
   5   5 -10        212.67        182.42        30.43 o
   0   6 -10        349.56        293.37        38.94 o
   1   6 -10        273.52        235.19        16.67 o
   2   6 -10         38.14         36.26        11.88 o
   3   6 -10        673.36        621.67        50.72 o
   4   6 -10         12.50         15.44        12.54 o
   0   7 -10        542.71        580.07        61.33 o
   1   7 -10         38.96         29.17        17.20 o
   2   7 -10        186.97        139.43        20.10 o
   3   7 -10         74.94         80.86        17.56 o
   0   8 -10        297.64        320.36        47.61 o
   1   8 -10         38.68         53.62        20.05 o
   2   0  -9       2502.84       2271.22       107.35 o
   4   0  -9       1486.02       1411.26        66.04 o
   6   0  -9         74.40         89.58        22.45 o
   1   1  -9       1254.73       1162.52        36.34 o
   2   1  -9        883.25        834.31        55.76 o
   3   1  -9         77.91         79.35        23.90 o
   4   1  -9        699.07        670.92        30.04 o
   5   1  -9        142.70        145.02        16.85 o
   6   1  -9        112.35        129.43        22.69 o
   7   1  -9        109.98         51.39        14.95 o
   1   2  -9       2571.32       2424.02        73.68 o
   2   2  -9         98.78        117.64        99.78 o
   3   2  -9         30.51         62.11        17.40 o
   4   2  -9         92.65         68.84         9.72 o
   5   2  -9        224.29        220.82        21.36 o
   6   2  -9         26.85         31.65        16.46 o
   1   3  -9        387.61        396.20        25.60 o
   2   3  -9        997.16       1013.13        41.66 o
   3   3  -9         75.68         77.11        22.22 o
   4   3  -9        593.76        567.14        31.77 o
   5   3  -9         10.98          3.95         9.50 o
   6   3  -9         32.32         21.11        20.93 o
   1   4  -9         87.91        100.92        10.59 o
   2   4  -9       1186.69       1216.44        60.28 o
   3   4  -9         19.06         44.68        21.62 o
   4   4  -9        822.73        789.49        31.45 o
   5   4  -9         14.51         16.96        11.01 o
   6   4  -9         72.65         59.04        31.01 o
   1   5  -9       1534.66       1489.20        48.31 o
   2   5  -9         93.43        113.31        23.38 o
   3   5  -9         79.73         94.13        22.83 o
   4   5  -9        346.31        320.15        19.25 o
   5   5  -9        175.57        146.82        13.35 o
   1   6  -9       1147.29       1100.94        34.69 o
   2   6  -9         38.06         59.00        15.22 o
   3   6  -9         57.37         48.33        10.96 o
   4   6  -9         45.65         50.00        13.45 o
   5   6  -9         96.52         73.96        22.97 o
   1   7  -9        192.68        179.58        13.41 o
   2   7  -9        514.94        515.80        27.01 o
   3   7  -9         17.80         28.24        10.54 o
   4   7  -9        283.70        237.50        35.38 o
   1   8  -9        118.58        123.97        18.54 o
   2   8  -9        169.44        155.95        18.05 o
   0   0  -8       7228.65       6555.48       336.22 o
   2   0  -8       2027.33       1869.51       126.51 o
   4   0  -8        445.67        399.96        39.78 o
   6   0  -8        435.18        398.54        59.80 o
   0   1  -8       4520.33       4306.67       177.12 o
   1   1  -8         56.27         35.92         9.93 o
   2   1  -8        252.69        215.41        11.14 o
   3   1  -8       1374.86       1387.50        58.13 o
   4   1  -8          0.20         12.43         8.83 o
   5   1  -8        389.09        350.35        30.98 o
   6   1  -8        226.32        255.90        32.66 o
   7   1  -8         13.00          9.64         6.17 o
   0   2  -8         80.86         87.70        13.94 o
   1   2  -8        472.11        454.41        20.65 o
   2   2  -8         15.96          0.61         9.16 o
   3   2  -8       3222.55       3180.00       110.54 o
   4   2  -8         64.31         43.44        43.17 o
   5   2  -8        200.50        203.76        18.58 o
   6   2  -8         28.75        123.54        32.34 o
   7   2  -8         31.29         28.85        12.59 o
   0   3  -8       2373.29       2315.59       149.30 o
   1   3  -8        119.19        130.07        12.33 o
   2   3  -8        635.12        595.14        28.35 o
   3   3  -8        387.87        386.83        52.22 o
   4   3  -8        105.19        101.34        12.12 o
   5   3  -8        312.94        299.65        28.31 o
   6   3  -8        326.11        284.26        38.82 o
   7   3  -8          6.88          0.00        16.04 o
   0   4  -8       2942.60       3007.03        97.62 o
   1   4  -8         44.99         32.22        11.62 o
   2   4  -8        880.80        901.55        31.61 o
   3   4  -8        246.45        302.10        68.96 o
   4   4  -8         58.82         59.28         9.99 o
   5   4  -8         12.90         10.53         7.65 o
   6   4  -8        252.19        225.73        19.12 o
   0   5  -8        938.20        951.25        46.58 o
   1   5  -8       1566.89       1584.30        54.40 o
   2   5  -8        170.65        180.27        13.02 o
   3   5  -8       1020.28        974.40        28.73 o
   4   5  -8          4.07          9.35        11.00 o
   5   5  -8        256.32        230.42        12.41 o
   6   5  -8        114.04        122.57        18.05 o
   0   6  -8         81.59         85.40        16.38 o
   1   6  -8        319.02        357.88        22.73 o
   2   6  -8        189.35        165.11        12.83 o
   3   6  -8        849.66        844.83        31.22 o
   4   6  -8         65.70         67.37         9.93 o
   5   6  -8        525.72        447.20        58.00 o
   0   7  -8       1452.91       1435.10        56.53 o
   1   7  -8         29.18         41.28        10.01 o
   2   7  -8        225.98        204.78        13.25 o
   3   7  -8        277.95        278.27        36.01 o
   4   7  -8         53.62         50.70        10.89 o
   0   8  -8        631.74        588.67        48.45 o
   1   8  -8        110.57         94.73        11.94 o
   2   8  -8        189.62        177.11        17.45 o
   3   8  -8         59.92         52.01        14.40 o
   0   9  -8         47.88         11.30        39.46 o
   1   9  -8        231.32        157.25        21.97 o
   2   0  -7       5720.50       5463.08       183.82 o
   4   0  -7       2367.28       2277.08       128.11 o
   6   0  -7        178.27        176.10        17.58 o
   1   1  -7       1582.23       1413.94        42.56 o
   2   1  -7       1848.01       1741.55        57.33 o
   3   1  -7        187.85        162.25        12.87 o
   4   1  -7        992.79       1025.31        34.69 o
   5   1  -7        144.45        146.70        13.17 o
   6   1  -7        156.61        184.79        19.57 o
   7   1  -7        302.28        253.60        22.61 o
   1   2  -7       4113.89       4005.71       102.83 o
   2   2  -7         89.52        101.13        13.08 o
   3   2  -7         96.51         88.21         8.64 o
   4   2  -7         21.62         11.24         9.64 o
   5   2  -7        328.65        343.62        28.26 o
   6   2  -7         39.29         43.00        14.92 o
   7   2  -7        315.36        248.81        20.69 o
   1   3  -7        793.19        789.94        27.62 o
   2   3  -7       1246.29       1157.90        34.63 o
   3   3  -7        130.41        120.40        14.69 o
   4   3  -7       1053.16        978.43        44.26 o
   5   3  -7        130.76        136.32        15.29 o
   6   3  -7        146.31        136.98        28.80 o
   7   3  -7         53.71         69.31        23.45 o
   1   4  -7        310.02        312.29        12.33 o
   2   4  -7       1593.37       1651.46        54.10 o
   3   4  -7         32.38         45.75        10.30 o
   4   4  -7       1280.87       1294.54       100.82 o
   5   4  -7         21.91         15.72        11.32 o
   6   4  -7        180.63        147.07        25.71 o
   7   4  -7         29.87         35.20        17.00 o
   1   5  -7       2851.69       2887.48        76.83 o
   2   5  -7        690.95        695.01        22.87 o
   3   5  -7        174.24        157.48        10.01 o
   4   5  -7        292.64        317.18        13.79 o
   5   5  -7        283.59        242.03        21.74 o
   6   5  -7         65.21         73.48        15.47 o
   1   6  -7       1382.55       1419.90        42.12 o
   2   6  -7         76.54         68.71         9.05 o
   3   6  -7        279.53        284.46        16.94 o
   4   6  -7         24.63         28.37         7.25 o
   5   6  -7        245.88        218.81        23.87 o
   6   6  -7         15.20          7.32        42.55 o
   1   7  -7        364.39        365.21        18.84 o
   2   7  -7        804.35        787.66        32.34 o
   3   7  -7         29.57         31.18         7.81 o
   4   7  -7        431.99        426.40        18.14 o
   5   7  -7         27.42         15.52        13.73 o
   1   8  -7        119.81         86.72        16.75 o
   2   8  -7        357.62        306.50        34.90 o
   3   8  -7         61.46         63.71         8.19 o
   4   8  -7        371.87        314.29        16.42 o
   1   9  -7        616.03        687.38        50.69 o
   2   9  -7          1.51         21.40        21.53 o
   0   0  -6       8821.81       8802.90       852.71 o
   2   0  -6       5872.84       5515.30       258.11 o
   4   0  -6        600.35        602.89        32.73 o
   6   0  -6        618.02        607.15        69.12 o
   0   1  -6       1355.42       1179.73        52.33 o
   1   1  -6        147.60        133.53         8.28 o
   2   1  -6       3012.74       2862.93        77.74 o
   3   1  -6       1973.34       1865.74        55.10 o
   4   1  -6        228.47        222.93        11.64 o
   5   1  -6        446.64        453.09        38.11 o
   6   1  -6        348.48        336.32        25.92 o
   7   1  -6         37.20         31.41        11.12 o
   0   2  -6        460.53        492.32        31.84 o
   1   2  -6       1250.20       1176.68        36.04 o
   2   2  -6         68.23         80.51         8.32 o
   3   2  -6       2465.92       2394.33       123.92 o
   4   2  -6         76.72         77.89         7.68 o
   5   2  -6       1230.59       1175.05        96.32 o
   6   2  -6         30.57         30.88        11.78 o
   7   2  -6         10.72         28.10         9.58 o
   0   3  -6       1127.94       1096.13        40.56 o
   1   3  -6        854.03        854.01        25.96 o
   2   3  -6       2606.43       2611.51        67.82 o
   3   3  -6        557.65        509.84        17.70 o
   4   3  -6        205.28        192.99        10.63 o
   5   3  -6        195.97        205.81         8.82 o
   6   3  -6        193.63        213.72        14.04 o
   7   3  -6         10.74          5.47        10.13 o
   0   4  -6       3820.18       3933.55       153.78 o
   1   4  -6        156.95        178.48        10.48 o
   2   4  -6       1059.26       1096.70        69.22 o
   3   4  -6        500.23        499.67        16.04 o
   4   4  -6          2.89          5.55         5.18 o
   5   4  -6         29.61         44.65        10.80 o
   6   4  -6        610.21        586.02        40.36 o
   7   4  -6          0.45         19.86        12.28 o
   0   5  -6       2198.87       2408.95        96.88 o
   1   5  -6        253.29        282.94        12.76 o
   2   5  -6        312.71        317.38        10.12 o
   3   5  -6       3032.21       3109.46        81.14 o
   4   5  -6         31.95         35.16         6.83 o
   5   5  -6        499.65        530.05        27.67 o
   6   5  -6        136.78        137.75        20.24 o
   0   6  -6        228.82        218.56        12.03 o
   1   6  -6        670.23        703.46        22.93 o
   2   6  -6         84.13         70.48        11.63 o
   3   6  -6       1253.19       1362.75        34.88 o
   4   6  -6         38.84         56.54         8.20 o
   5   6  -6        725.32        636.85        25.69 o
   6   6  -6         33.18         21.43        20.20 o
   0   7  -6       1805.99       1882.84        66.11 o
   1   7  -6        322.25        326.71        18.77 o
   2   7  -6        243.05        226.27        12.67 o
   3   7  -6        110.43        111.20        18.08 o
   4   7  -6        100.25         82.63         8.18 o
   5   7  -6        318.12        279.77        38.54 o
   0   8  -6       1213.70       1252.96        61.55 o
   1   8  -6         21.93         19.47         8.92 o
   2   8  -6        276.63        246.45        17.97 o
   3   8  -6        167.21        173.86        20.26 o
   4   8  -6         21.41         29.29         9.64 o
   0   9  -6        135.68        138.81        15.69 o
   1   9  -6        168.69        178.91        16.74 o
   2   9  -6         43.07         37.39        18.02 o
   3   9  -6        521.74        426.91        44.36 o
   2   0  -5       4875.05       4483.64       229.26 o
   4   0  -5       4429.02       4411.99       389.03 o
   6   0  -5        727.57        788.98        53.32 o
   8   0  -5         57.23         58.91        20.77 o
   1   1  -5       2821.18       2515.41        79.39 o
   2   1  -5       1586.18       1416.65        46.26 o
   3   1  -5        170.09        161.60        11.47 o
   4   1  -5       2259.69       2173.97        73.82 o
   5   1  -5        383.00        371.78        26.10 o
   6   1  -5         99.88         94.69        16.39 o
   7   1  -5        306.50        247.14        31.40 o
   8   1  -5         48.93         38.59        27.87 o
   1   2  -5       3232.84       3060.06        86.67 o
   2   2  -5        278.93        264.60        17.55 o
   3   2  -5       1183.09       1120.32        41.57 o
   4   2  -5          6.93          5.51         5.92 o
   5   2  -5        432.33        383.24        35.63 o
   6   2  -5          1.60         10.37         9.78 o
   7   2  -5        650.34        524.18        57.39 o
   8   2  -5         16.65         28.34        25.25 o
   1   3  -5       1319.68       1297.89        44.01 o
   2   3  -5       1482.04       1521.06        42.42 o
   3   3  -5         20.43         15.70         6.32 o
   4   3  -5       1712.06       1660.74        56.49 o
   5   3  -5         57.30         62.28         6.70 o
   6   3  -5        196.24        189.17        25.76 o
   7   3  -5        126.96        132.03        13.95 o
   1   4  -5        573.35        563.03       365.97 o
   2   4  -5       1338.79       1412.12        37.84 o
   3   4  -5         18.49         27.83         7.54 o
   4   4  -5       2307.03       2356.57        99.81 o
   5   4  -5         86.42         88.87         8.90 o
   6   4  -5        251.47        254.90        18.53 o
   7   4  -5         15.59         33.05        12.15 o
   1   5  -5       2419.10       2447.17        75.43 o
   2   5  -5        870.96        915.43        26.90 o
   3   5  -5        594.35        594.88        17.79 o
   4   5  -5        769.37        772.06        36.05 o
   5   5  -5        440.80        453.63        20.15 o
   6   5  -5         31.32         29.51        10.96 o
   7   5  -5        450.43        389.12        65.78 o
   1   6  -5       2837.43       3024.24        84.44 o
   2   6  -5         52.70         49.69         6.86 o
   3   6  -5         73.34         90.13         8.80 o
   4   6  -5        142.64        149.21        14.92 o
   5   6  -5        254.50        279.41        13.36 o
   6   6  -5         12.45         10.06        12.09 o
   1   7  -5        565.16        631.30        21.06 o
   2   7  -5        492.70        538.49        18.29 o
   3   7  -5         97.95         97.83         8.25 o
   4   7  -5        703.34        686.37        26.29 o
   5   7  -5         72.54         64.67         6.90 o
   1   8  -5        151.74        163.25        11.11 o
   2   8  -5        610.84        605.15        22.80 o
   3   8  -5         70.52         62.63        15.37 o
   4   8  -5        613.87        560.52        23.82 o
   1   9  -5        704.25        663.49        26.15 o
   2   9  -5        102.71         88.14        12.47 o
   3   9  -5         47.77         52.72        13.27 o
   1  10  -5        682.66        655.09        39.86 o
   0   0  -4      13717.04      12929.24      1085.17 o
   2   0  -4       4379.45       4215.74       187.39 o
   4   0  -4        200.31        210.99        15.57 o
   6   0  -4       1838.20       1541.32        88.86 o
   8   0  -4        594.91        569.21        38.18 o
   0   1  -4       7805.05       7309.76       391.34 o
   1   1  -4        721.62        673.69        22.20 o
   2   1  -4       1303.58       1268.78        42.12 o
   3   1  -4       4703.73       4559.75       126.04 o
   4   1  -4        286.08        278.66        10.50 o
   5   1  -4        537.98        526.58        22.83 o
   6   1  -4        694.29        703.44        54.42 o
   7   1  -4         19.69         21.06         7.21 o
   8   1  -4        116.69         96.58        20.48 o
   0   2  -4       2830.88       2842.21       138.30 o
   1   2  -4        166.35        213.49        15.84 o
   2   2  -4        131.42        131.65         9.04 o
   3   2  -4       4907.64       5022.13       275.67 o
   4   2  -4        108.06        109.19         9.99 o
   5   2  -4       1647.79       1739.35        93.26 o
   6   2  -4         49.17         46.74         8.85 o
   7   2  -4         41.33         48.20         8.46 o
   8   2  -4          7.01         27.30        27.95 o
   0   3  -4       4293.27       4111.07       231.55 o
   1   3  -4        318.19        352.29        14.59 o
   2   3  -4       2208.53       2305.35        73.76 o
   3   3  -4        765.78        790.14        21.57 o
   4   3  -4         89.38         77.28         6.82 o
   5   3  -4        381.11        412.61        32.32 o
   6   3  -4        553.33        618.86        38.64 o
   7   3  -4         11.93          0.00         8.81 o
   0   4  -4       3245.27       3390.40       150.49 o
   1   4  -4        378.84        381.44        26.64 o
   2   4  -4       2631.02       2726.63        61.08 o
   3   4  -4        373.23        368.78        12.38 o
   4   4  -4        111.42        111.77         6.92 o
   5   4  -4         44.61         42.28         8.22 o
   6   4  -4        575.15        624.16        38.45 o
   7   4  -4         15.57         22.80        14.64 o
   0   5  -4       3359.73       3560.80       114.43 o
   1   5  -4        536.43        550.04        17.96 o
   2   5  -4        431.76        476.77        14.62 o
   3   5  -4       2084.19       2182.83        49.45 o
   4   5  -4        159.37        162.33        12.72 o
   5   5  -4       1472.68       1597.77        61.24 o
   6   5  -4        376.32        364.19        24.31 o
   7   5  -4         16.22         15.81        18.42 o
   0   6  -4         47.16         32.13        16.86 o
   1   6  -4       1137.00       1163.40        30.64 o
   2   6  -4        316.51        335.70        12.97 o
   3   6  -4       2172.17       2244.55        61.85 o
   4   6  -4         74.10         94.27         7.24 o
   5   6  -4        574.96        565.14        30.06 o
   6   6  -4         24.17         11.83         9.31 o
   0   7  -4        273.88        302.94        57.64 o
   1   7  -4        304.68        283.25        13.96 o
   2   7  -4       1156.08       1203.11        36.14 o
   3   7  -4        679.12        676.04        20.69 o
   4   7  -4         10.06          5.51         7.50 o
   5   7  -4        159.59        120.50         9.82 o
   6   7  -4        255.39        266.42        28.07 o
   0   8  -4       2017.29       2218.96        91.66 o
   1   8  -4        282.27        287.59        16.66 o
   2   8  -4        365.54        358.47        18.04 o
   3   8  -4        144.58        143.74        14.26 o
   4   8  -4         22.87         29.06         9.79 o
   5   8  -4         60.64         57.79        12.22 o
   0   9  -4        288.51        210.53        20.92 o
   1   9  -4        180.83        172.25        15.63 o
   2   9  -4         15.12         24.76        13.08 o
   3   9  -4        483.40        445.06        39.14 o
   4   9  -4          1.26         16.43        12.13 o
   0  10  -4        131.09        137.74        35.74 o
   1  10  -4        208.95        198.74        50.58 o
   2   0  -3       2968.86       2650.83       151.45 o
   4   0  -3       9925.70      10726.67       637.98 o
   6   0  -3       1012.77       1005.79        77.88 o
   8   0  -3        151.05        104.79        23.36 o
   1   1  -3       4313.62       3656.76       134.35 o
   2   1  -3       4457.13       4294.03       150.20 o
   3   1  -3        312.81        301.54        11.22 o
   4   1  -3       1706.82       1744.98        72.60 o
   5   1  -3        537.10        527.42        21.52 o
   6   1  -3         93.60         86.04         7.39 o
   7   1  -3        325.55        308.38        30.14 o
   8   1  -3         13.42         16.37         9.20 o
   1   2  -3       6218.62       5733.07       240.19 o
   2   2  -3        447.59        507.79        44.71 o
   3   2  -3       1438.02       1464.17        67.15 o
   4   2  -3        118.58        114.37         7.33 o
   5   2  -3        487.06        519.22        44.21 o
   6   2  -3          3.65          0.55         8.40 o
   7   2  -3        761.84        714.07        48.22 o
   8   2  -3          1.33          0.00        11.88 o
   1   3  -3        371.77        336.80        10.84 o
   2   3  -3       2048.31       1951.46        49.42 o
   3   3  -3        596.66        583.01        15.65 o
   4   3  -3       2689.96       2835.09        93.04 o
   5   3  -3        199.62        211.75        13.45 o
   6   3  -3        292.38        293.04        26.87 o
   7   3  -3        171.58        163.31         8.57 o
   8   3  -3         34.07         41.60        16.75 o
   1   4  -3        180.53        170.86        10.22 o
   2   4  -3       3084.45       3158.43        86.94 o
   3   4  -3        143.17        179.17         8.26 o
   4   4  -3       2226.79       2155.60        89.01 o
   5   4  -3        181.25        174.67        20.67 o
   6   4  -3        226.93        202.49        13.39 o
   7   4  -3         46.57         34.53        18.89 o
   1   5  -3       4353.10       4408.73       132.05 o
   2   5  -3        909.42        913.03        25.69 o
   3   5  -3        453.74        449.07        15.41 o
   4   5  -3        983.17       1033.77        41.82 o
   5   5  -3        430.38        429.18        27.90 o
   6   5  -3        157.38        157.78        14.49 o
   7   5  -3        588.45        647.69        43.47 o
   1   6  -3       3234.25       3425.00        89.37 o
   2   6  -3        118.72        131.12         7.59 o
   3   6  -3        201.82        205.85        11.24 o
   4   6  -3        112.47        115.83         6.78 o
   5   6  -3        523.90        522.13        26.66 o
   6   6  -3         21.25         13.97        10.81 o
   1   7  -3       1196.51       1233.90        49.38 o
   2   7  -3        417.72        437.57        21.48 o
   3   7  -3         10.88         21.06         7.77 o
   4   7  -3       1133.51       1138.12        35.54 o
   5   7  -3         45.96         47.59         5.69 o
   6   7  -3        149.66        102.77        35.09 o
   1   8  -3        414.64        431.82        24.75 o
   2   8  -3        837.61        834.88        24.98 o
   3   8  -3          3.42          0.00         8.90 o
   4   8  -3        607.45        563.19        23.95 o
   5   8  -3         42.49         41.01         9.75 o
   1   9  -3        728.04        675.75        36.80 o
   2   9  -3         70.03         94.61        12.50 o
   3   9  -3        121.92        103.43        21.25 o
   4   9  -3         74.01         66.06        15.83 o
   1  10  -3        934.26        911.61        53.07 o
   2  10  -3         73.92         44.12        22.85 o
   2   0  -2      22444.98      26687.13      1940.94 o
   4   0  -2       2836.58       2940.26       158.88 o
   6   0  -2       2171.04       2420.93       173.75 o
   8   0  -2        456.17        447.91        29.24 o
   0   1  -2      12432.01      13273.09       785.89 o
   1   1  -2       6914.26       6646.87       200.09 o
   2   1  -2        896.93        841.00        39.26 o
   3   1  -2        698.80        611.00        40.81 o
   4   1  -2        178.42        174.95        11.47 o
   5   1  -2       1556.75       1467.45        92.62 o
   6   1  -2        624.21        630.85        35.37 o
   7   1  -2          5.36          0.00        10.90 o
   8   1  -2        145.24        155.82        24.92 o
   0   2  -2         41.91         35.23         9.31 o
   1   2  -2       4825.64       4561.18       191.24 o
   2   2  -2       1143.19       1121.17        33.75 o
   3   2  -2       4320.00       4293.16       168.51 o
   4   2  -2        145.36        161.59        11.95 o
   5   2  -2       2151.13       2248.32        82.88 o
   6   2  -2         16.79         13.95         5.23 o
   7   2  -2         28.15         21.98        11.44 o
   8   2  -2          3.37          9.00        10.75 o
   0   3  -2       8249.96       8547.28       510.12 o
   1   3  -2        583.39        603.55        18.18 o
   2   3  -2       2413.44       2333.44        94.54 o
   3   3  -2        697.76        680.67        18.15 o
   4   3  -2        130.32        133.91        17.13 o
   5   3  -2        566.24        608.16        23.59 o
   6   3  -2        876.40        904.56        43.60 o
   7   3  -2          3.67          0.00        15.37 o
   8   3  -2        154.73        122.19        33.45 o
   0   4  -2       8837.54       9166.24       299.43 o
   1   4  -2        109.01        122.69         9.69 o
   2   4  -2       1334.90       1360.51        40.20 o
   3   4  -2        363.15        347.50        16.84 o
   4   4  -2         80.60         94.09        10.05 o
   5   4  -2        258.08        254.46        14.59 o
   6   4  -2        615.64        670.60        36.24 o
   7   4  -2         67.25         43.88        54.23 o
   0   5  -2        869.15        812.95        38.70 o
   1   5  -2       1648.19       1580.48        45.53 o
   2   5  -2       2278.07       2347.21        57.11 o
   3   5  -2       4307.07       4515.79       118.86 o
   4   5  -2        139.69        141.54        16.54 o
   5   5  -2       1082.57       1181.24        43.69 o
   6   5  -2        140.55        106.90        24.53 o
   7   5  -2          6.91          0.00        23.62 o
   0   6  -2        518.12        554.78        29.30 o
   1   6  -2        216.59        213.82        12.14 o
   2   6  -2         72.11         65.73         8.64 o
   3   6  -2       3358.91       3633.36        92.40 o
   4   6  -2         24.71         28.01         9.38 o
   5   6  -2        709.89        743.84        33.81 o
   6   6  -2         50.87         64.96        32.10 o
   7   6  -2          1.81         14.78        19.44 o
   0   7  -2       3557.63       3978.29       136.33 o
   1   7  -2        431.58        456.20        19.26 o
   2   7  -2        387.91        384.82        17.85 o
   3   7  -2        663.41        651.47        22.87 o
   4   7  -2         25.86         31.40        19.93 o
   5   7  -2        198.95        170.50         8.91 o
   6   7  -2        365.42        426.03        49.28 o
   0   8  -2       1027.81       1058.89        49.89 o
   1   8  -2         45.24         43.07        11.16 o
   2   8  -2        911.10        904.19        35.79 o
   3   8  -2        554.24        511.48        21.46 o
   4   8  -2         66.11         68.79        12.01 o
   5   8  -2          7.35         26.58        15.09 o
   0   9  -2         75.38         78.91        17.90 o
   1   9  -2        199.66        165.19        17.84 o
   2   9  -2        116.41        134.76        19.67 o
   3   9  -2        933.77        886.26        50.23 o
   4   9  -2          2.93         14.39        13.27 o
   0  10  -2        313.11        308.22        40.26 o
   1  10  -2        188.68        237.45        36.86 o
   2  10  -2        141.95        134.88        19.22 o
   4   0  -1       8281.50       8683.48       368.21 o
   6   0  -1        356.50        408.97        37.87 o
   8   0  -1         37.59         68.46        15.81 o
   1   1  -1       3872.86       3373.52       257.57 o
   2   1  -1       2512.17       2413.91       115.22 o
   3   1  -1        439.88        473.70        33.78 o
   4   1  -1       2266.40       2257.62        80.70 o
   5   1  -1        336.80        369.64        16.47 o
   6   1  -1        215.86        228.59        20.12 o
   7   1  -1        463.78        437.66        31.44 o
   8   1  -1         35.99         36.30        10.82 o
   1   2  -1      12116.41      13642.54       670.53 o
   2   2  -1        203.21        208.42         9.16 o
   3   2  -1        202.79        255.70       200.24 o
   4   2  -1        158.46        152.84        14.89 o
   5   2  -1        851.40        901.04        87.43 o
   6   2  -1          6.73         15.76        13.27 o
   7   2  -1        689.80        717.22        38.77 o
   8   2  -1          1.03         36.70        15.29 o
   1   3  -1       1046.84        978.18        31.53 o
   2   3  -1       5020.22       5249.80       147.41 o
   3   3  -1        201.22        237.46        38.41 o
   4   3  -1       2879.89       2951.63        93.26 o
   5   3  -1         56.99         94.30        16.92 o
   6   3  -1        231.88        297.65        22.52 o
   7   3  -1        178.88        215.21        21.54 o
   8   3  -1         16.93         16.46        20.13 o
   1   4  -1        494.88        576.40        44.69 o
   2   4  -1       3052.77       2991.81        86.56 o
   3   4  -1        264.04        261.37         9.20 o
   4   4  -1       2649.73       2642.17        89.88 o
   5   4  -1         88.78        104.09        21.07 o
   6   4  -1        330.32        432.35        40.90 o
   7   4  -1         26.78         12.45        16.00 o
   1   5  -1       8081.25       8841.87       248.34 o
   2   5  -1       1353.30       1455.33        43.33 o
   3   5  -1        197.69        312.46       276.84 o
   4   5  -1       1045.73       1062.94        33.39 o
   5   5  -1        825.93        929.86        48.86 o
   6   5  -1        131.25        127.39        26.69 o
   7   5  -1        437.84        485.47        33.23 o
   1   6  -1       3260.27       3414.04       113.12 o
   2   6  -1        107.67        109.32         9.28 o
   3   6  -1        202.12        264.81       104.73 o
   4   6  -1         72.36         77.63        10.25 o
   5   6  -1        378.94        404.88        27.56 o
   6   6  -1         17.19          9.26        15.42 o
   7   6  -1        467.26        443.81        66.79 o
   1   7  -1       1014.83       1026.08        33.08 o
   2   7  -1       1715.65       1799.27        96.91 o
   3   7  -1        282.54        372.83        31.60 o
   4   7  -1        717.89        689.96        35.82 o
   5   7  -1        126.48        113.85        12.83 o
   6   7  -1        141.03        169.57        25.56 o
   1   8  -1        348.68        330.23        15.80 o
   2   8  -1        560.02        629.46        49.67 o
   3   8  -1         20.75         46.82        10.39 o
   4   8  -1        799.23        734.70        62.53 o
   5   8  -1         63.38         84.66        12.26 o
   1   9  -1       1249.74       1293.26        69.89 o
   2   9  -1         25.89         22.42        10.55 o
   3   9  -1         52.74        154.85        55.02 o
   4   9  -1         94.02         68.48        13.87 o
   1  10  -1        946.74        943.55        85.98 o
   2  10  -1        320.58        319.92        40.10 o
   2   0   0        660.95       2777.15      1006.60 o
   4   0   0         30.16        193.97        70.03 o
   6   0   0       2455.14       2301.37       124.56 o
   8   0   0        275.02        282.91        18.81 o
   1   1   0         66.37         79.53         5.09 o
   2   1   0       2310.38       2311.81        98.33 o
   3   1   0       2946.39       2770.82        99.44 o
   4   1   0         23.65         52.70         9.45 o
   5   1   0       1083.90       1055.08        65.50 o
   6   1   0        724.58        709.57        48.75 o
   7   1   0         10.32         11.35        10.00 o
   8   1   0        230.66        225.01        22.57 o
   0   2   0        502.90        657.80        58.19 o
   1   2   0       5959.48       6274.77       218.47 o
   2   2   0        497.23        546.50        17.43 o
   3   2   0       5960.05       5604.72       223.61 o
   4   2   0         13.62          9.66         8.28 o
   5   2   0       1910.97       2033.98       115.33 o
   6   2   0          3.25          0.35        14.76 o
   7   2   0          2.66         18.18        14.22 o
   8   2   0          2.10          8.05         9.03 o
   1   3   0        189.49        148.39         7.81 o
   2   3   0        723.71        760.37       116.83 o
   3   3   0       1200.05       1172.92        37.42 o
   4   3   0         20.84         89.67        47.10 o
   5   3   0         77.02         87.10        12.42 o
   6   3   0        776.08        791.96        65.00 o
   7   3   0        120.19        163.74        40.91 o
   8   3   0        213.59        197.90        47.85 o
   0   4   0       4849.52       6192.67       285.01 o
   1   4   0       4310.59       4764.66       151.67 o
   2   4   0       2712.20       2839.89       111.49 o
   3   4   0         60.55         87.37         9.35 o
   4   4   0         70.24        174.08        39.64 o
   5   4   0        106.74         94.65        12.79 o
   6   4   0        917.77       1106.76        96.76 o
   7   4   0          8.26         17.84        16.66 o
   8   4   0        219.73        245.89        28.85 o
   0   5   0       3752.40       5085.93       192.50 o
   1   5   0       3718.63       4054.62       118.52 o
   2   5   0        811.77        818.67        29.32 o
   3   5   0       5062.50       5143.27       150.00 o
   4   5   0         26.39         51.84        10.00 o
   5   5   0        926.71        941.15        43.77 o
   6   5   0        191.52        193.55        18.88 o
   7   5   0          1.41         43.35        25.23 o
   0   6   0        503.22        609.92        35.68 o
   1   6   0        830.53        876.13        32.16 o
   2   6   0          1.03          2.06         8.02 o
   3   6   0       2421.36       2502.58        82.49 o
   4   6   0         21.15         43.09         7.55 o
   5   6   0        786.30        803.03        45.35 o
   6   6   0         84.25         78.19        20.62 o
   7   6   0         33.34         95.20        28.20 o
   0   7   0       1883.68       2319.17        89.35 o
   1   7   0         37.73         34.27         9.43 o
   2   7   0       1611.26       1761.97        68.13 o
   3   7   0       1263.74       1236.74        40.98 o
   4   7   0        603.91        624.84        29.97 o
   5   7   0        305.27        311.88        20.49 o
   6   7   0         80.59         70.66        24.69 o
   0   8   0       1117.78       1445.56        88.41 o
   1   8   0        282.08        295.44        14.44 o
   2   8   0        697.97        725.90        37.00 o
   3   8   0         79.09         53.92        18.88 o
   4   8   0          0.37         30.70        68.46 o
   5   8   0        249.43        201.90        15.81 o
   0   9   0         80.37         97.85        38.88 o
   1   9   0        344.24        322.26        18.51 o
   2   9   0         86.14         83.76        19.70 o
   3   9   0       1238.95       1137.67        76.20 o
   4   9   0          8.40          7.56        19.03 o
   0  10   0        559.87        639.79        75.15 o
   1  10   0        102.46         93.52        36.80 o
   2  10   0        108.83         70.41        22.50 o
   4   0   1       7442.99       7655.66       674.60 o
   6   0   1        404.52        408.66        85.93 o
   8   0   1         44.25        165.80        40.40 o
   1   1   1       3658.38       3464.13       181.15 o
   2   1   1       2211.01       2083.22        73.55 o
   3   1   1        492.31        488.73        90.45 o
   4   1   1       2276.72       2306.22       111.53 o
   5   1   1        365.96        390.85        27.06 o
   6   1   1        228.17        290.61        17.92 o
   7   1   1        447.33        453.48        24.86 o
   8   1   1         37.52         72.37        13.67 o
   1   2   1      12464.14      15123.67       981.40 o
   2   2   1        201.50        206.92        11.21 o
   3   2   1        193.85        221.72        63.74 o
   4   2   1        161.06        176.50        19.15 o
   5   2   1        957.45       1037.02       172.64 o
   6   2   1          5.82          4.08        11.11 o
   7   2   1        631.91        654.55        40.39 o
   8   2   1          0.68          0.00        36.54 o
   1   3   1       1203.42       1113.41        37.40 o
   2   3   1       5435.89       5261.36       185.41 o
   3   3   1        138.13        158.20        14.53 o
   4   3   1       2689.37       2682.95       120.10 o
   5   3   1         30.83         35.71        14.62 o
   6   3   1        262.58        304.06        37.48 o
   7   3   1        172.60        168.22        20.38 o
   8   3   1         22.75         55.00        18.05 o
   1   4   1        522.81        604.39        39.22 o
   2   4   1       2839.33       2740.00        92.39 o
   3   4   1        254.32        259.64        14.75 o
   4   4   1       2819.69       2807.93        83.18 o
   5   4   1         71.28         76.59        16.25 o
   6   4   1        295.17        285.12        41.01 o
   7   4   1         24.36         17.23        27.23 o
   1   5   1       8326.55       8890.20       293.62 o
   2   5   1       1414.77       1404.74        44.75 o
   3   5   1        142.78        227.13       214.44 o
   4   5   1        990.29        962.36        39.69 o
   5   5   1        817.58        813.67        33.98 o
   6   5   1        141.15        150.63        37.83 o
   7   5   1        445.92        405.01        44.67 o
   1   6   1       3235.31       3431.46       106.93 o
   2   6   1         99.14        114.67         8.74 o
   3   6   1        175.26        202.36        71.94 o
   4   6   1         86.87        111.83        19.44 o
   5   6   1        326.70        326.67        17.39 o
   6   6   1         16.31         15.05        21.52 o
   7   6   1        487.70        443.26        60.75 o
   1   7   1        955.18        961.45        33.01 o
   2   7   1       1845.84       1843.44        65.13 o
   3   7   1        322.49        371.45        28.24 o
   4   7   1        760.62        752.99        34.67 o
   5   7   1        147.56        131.09        12.41 o
   6   7   1         95.30        104.77        29.10 o
   1   8   1        345.69        353.77        17.03 o
   2   8   1        536.89        560.67        48.79 o
   3   8   1         22.17         50.70        17.21 o
   4   8   1        784.93        758.79        80.85 o
   5   8   1         55.93         80.42        13.06 o
   1   9   1       1312.14       1218.51       123.83 o
   2   9   1         22.00         19.87        19.58 o
   3   9   1         28.79         40.30        35.04 o
   4   9   1         97.26        109.78        19.25 o
   1  10   1        927.78        926.90        51.66 o
   2  10   1        342.44        360.14        35.37 o
   2   0   2      22966.62      28435.35      2536.20 o
   4   0   2       3010.91       2916.08       269.83 o
   6   0   2       1903.97       1906.04       123.08 o
   8   0   2        479.12        458.96        57.67 o
   1   1   2       6788.24       6409.20       219.37 o
   2   1   2        786.30        720.09        26.11 o
   3   1   2        710.83        598.04        20.21 o
   4   1   2        152.21        133.94        19.06 o
   5   1   2       1547.04       1605.95        91.22 o
   6   1   2        634.62        636.18        30.70 o
   7   1   2          8.23         22.85        11.43 o
   8   1   2        145.91        174.26        25.92 o
   0   2   2         25.41         41.49         6.48 o
   1   2   2       4835.37       4563.10       239.57 o
   2   2   2       1149.35       1101.83        52.16 o
   3   2   2       5067.84       4829.67       157.62 o
   4   2   2        151.59        169.61        18.09 o
   5   2   2       1924.00       2006.31        90.97 o
   6   2   2         10.98         21.44        13.00 o
   7   2   2         31.07         28.78        11.20 o
   8   2   2          4.11          9.11        12.60 o
   0   3   2       8789.35       8983.22       583.19 o
   1   3   2        789.86        824.83        53.74 o
   2   3   2       2504.91       2449.35       160.97 o
   3   3   2        559.86        508.85        21.77 o
   4   3   2        166.89        147.74         8.77 o
   5   3   2        553.02        585.76        28.80 o
   6   3   2        833.37        854.71        72.94 o
   7   3   2          5.97         21.24        16.99 o
   8   3   2        170.08        140.63        22.65 o
   0   4   2       8535.43       8319.50       492.40 o
   1   4   2         84.74         81.54        15.64 o
   2   4   2       1372.17       1414.14       150.25 o
   3   4   2        396.02        367.65        36.71 o
   4   4   2         81.33         69.68         8.71 o
   5   4   2        223.85        231.07        18.56 o
   6   4   2        624.37        623.93        61.34 o
   7   4   2         63.71         28.26        19.16 o
   0   5   2       1009.79        989.97        62.53 o
   1   5   2       1815.59       1748.33        89.96 o
   2   5   2       2228.14       2232.02       104.23 o
   3   5   2       4438.42       4451.00       402.90 o
   4   5   2        136.64        129.67        20.05 o
   5   5   2       1025.64        950.50        37.22 o
   6   5   2        139.13        171.41        37.54 o
   7   5   2          5.05          9.59        18.46 o
   0   6   2        465.79        510.66        34.58 o
   1   6   2        244.99        257.22        16.24 o
   2   6   2        107.64        107.93        12.73 o
   3   6   2       3153.43       3336.36       293.12 o
   4   6   2         34.36         33.88        11.74 o
   5   6   2        739.10        714.24        39.24 o
   6   6   2         35.23         22.37        18.50 o
   7   6   2          3.60         13.86        21.61 o
   0   7   2       4163.22       4196.52       242.80 o
   1   7   2        411.19        383.60        25.85 o
   2   7   2        260.36        245.63        22.89 o
   3   7   2        653.22        667.74        62.25 o
   4   7   2         42.93         30.63        12.29 o
   5   7   2        236.49        231.68        29.15 o
   6   7   2        371.04        304.10       172.81 o
   0   8   2       1018.03       1024.37        81.32 o
   1   8   2         27.44         16.77        16.23 o
   2   8   2        887.68        895.60        63.37 o
   3   8   2        572.59        568.23        39.78 o
   4   8   2         55.87         55.05        19.70 o
   5   8   2         12.98         16.11        22.75 o
   0   9   2         63.36         41.90        24.76 o
   1   9   2        283.76        267.55        69.53 o
   2   9   2        122.52        142.77        38.97 o
   3   9   2        889.41        916.44        59.35 o
   4   9   2          3.12          0.00        15.97 o
   0  10   2        374.27        344.51        53.49 o
   1  10   2        182.87        221.37        25.72 o
   2  10   2        127.29        115.19        22.63 o
   2   0   3       3381.33       3219.11       110.47 o
   4   0   3      10249.97       9975.28       915.97 o
   6   0   3        893.88        868.35        66.67 o
   8   0   3        133.40        137.72        41.61 o
   1   1   3       4421.96       3981.78       145.79 o
   2   1   3       4275.20       4012.54       159.91 o
   3   1   3        247.58        237.27         9.19 o
   4   1   3       1533.69       1533.45        47.00 o
   5   1   3        454.78        470.49        29.43 o
   6   1   3         99.98        105.20        15.68 o
   7   1   3        381.64        408.60        19.39 o
   8   1   3         11.11         10.27         9.31 o
   1   2   3       7079.32       6791.46       258.91 o
   2   2   3        467.28        494.51        30.86 o
   3   2   3       1277.03       1264.84        40.75 o
   4   2   3        100.83        119.26         8.18 o
   5   2   3        469.65        500.83        37.11 o
   6   2   3          3.65          0.00        10.03 o
   7   2   3        773.98        806.79        41.70 o
   8   2   3          1.07         20.28        14.74 o
   1   3   3        323.15        258.21        22.99 o
   2   3   3       2288.60       2031.44       120.17 o
   3   3   3        603.39        563.01        27.48 o
   4   3   3       2799.68       2777.93        99.71 o
   5   3   3        204.57        230.84        15.74 o
   6   3   3        274.56        252.06        16.38 o
   7   3   3        168.58        147.74        31.90 o
   8   3   3         31.64          7.05        20.89 o
   1   4   3        135.88        140.01        11.68 o
   2   4   3       3230.78       3170.06       235.58 o
   3   4   3        142.73        140.45        20.76 o
   4   4   3       2030.75       2072.92        78.28 o
   5   4   3        171.63        193.65        12.87 o
   6   4   3        245.98        252.49        18.96 o
   7   4   3         44.08         14.20        19.54 o
   1   5   3       4599.92       4588.27       178.36 o
   2   5   3        863.85        883.64        53.71 o
   3   5   3        418.23        401.71        51.68 o
   4   5   3       1030.48        978.35        37.51 o
   5   5   3        469.62        502.63        30.05 o
   6   5   3        151.60        182.46        20.28 o
   7   5   3        538.62        563.80        52.67 o
   1   6   3       3018.21       2938.94       127.58 o
   2   6   3        151.53        178.54        14.87 o
   3   6   3        234.39        229.50        35.33 o
   4   6   3         94.39         77.61        14.89 o
   5   6   3        529.40        527.62        27.74 o
   6   6   3         26.48         15.22        11.05 o
   1   7   3       1225.39       1256.88        45.01 o
   2   7   3        649.97        641.23        30.99 o
   3   7   3          5.12         19.36        14.61 o
   4   7   3       1040.55       1000.29        49.57 o
   5   7   3         36.86         27.15        11.20 o
   6   7   3        149.83        113.14        46.60 o
   1   8   3        430.34        411.08        26.67 o
   2   8   3        796.53        872.40        67.19 o
   3   8   3          4.68          2.97        14.63 o
   4   8   3        649.90        711.78        43.26 o
   5   8   3         50.27         73.42        20.96 o
   1   9   3        729.77        862.66        54.65 o
   2   9   3         59.42         94.83        31.30 o
   3   9   3        116.12        133.36        35.78 o
   4   9   3         99.09         84.42        17.86 o
   1  10   3        928.53        819.00        59.08 o
   2  10   3         86.17         74.19        21.62 o
   0   0   4      13431.67      13653.45      1031.97 o
   2   0   4       4559.71       4479.60       195.30 o
   4   0   4        175.20        204.90        30.48 o
   6   0   4       1936.90       1971.02       117.45 o
   8   0   4        572.86        465.30        65.28 o
   0   1   4       7172.20       6630.59       305.26 o
   1   1   4        484.32        475.75        21.05 o
   2   1   4       1299.68       1253.97        42.49 o
   3   1   4       5055.43       4934.59       173.39 o
   4   1   4        309.96        321.23        14.02 o
   5   1   4        408.11        422.87        16.32 o
   6   1   4        573.26        630.55        34.56 o
   7   1   4         24.50         26.36        10.21 o
   8   1   4        137.56        144.75        25.56 o
   0   2   4       2769.65       2655.33       185.92 o
   1   2   4        291.79        313.63        15.46 o
   2   2   4        146.16        150.08         9.65 o
   3   2   4       5114.27       5036.49       191.01 o
   4   2   4        115.31        116.34        10.25 o
   5   2   4       1636.07       1806.29        81.68 o
   6   2   4         39.80         48.23        11.14 o
   7   2   4         42.87         33.01        22.12 o
   8   2   4          9.05         15.97        20.65 o
   0   3   4       4100.07       3881.18       244.04 o
   1   3   4        203.58        192.02        12.10 o
   2   3   4       2535.02       2397.42       141.94 o
   3   3   4        763.91        766.96        29.08 o
   4   3   4        120.54        133.11         8.94 o
   5   3   4        426.97        459.30        20.07 o
   6   3   4        543.85        558.64        29.32 o
   7   3   4          8.52          0.00        23.69 o
   0   4   4       3517.89       3385.31       205.92 o
   1   4   4        335.48        339.09        19.02 o
   2   4   4       2444.78       2229.70       134.09 o
   3   4   4        346.47        342.43        20.23 o
   4   4   4        115.29        114.45        15.09 o
   5   4   4         43.97         42.62        14.93 o
   6   4   4        539.89        588.49        54.30 o
   7   4   4         15.38          3.02        26.48 o
   0   5   4       3522.31       3654.77       201.24 o
   1   5   4        508.28        480.50        23.32 o
   2   5   4        334.92        351.67        26.10 o
   3   5   4       2221.23       2090.55       127.28 o
   4   5   4        147.57        137.47        19.05 o
   5   5   4       1405.75       1395.87        82.33 o
   6   5   4        414.36        401.53        25.57 o
   7   5   4         19.39          0.00        24.28 o
   0   6   4        104.45         84.09        19.82 o
   1   6   4       1131.39       1099.05        42.03 o
   2   6   4        310.76        310.58        58.91 o
   3   6   4       1997.17       2052.14       165.47 o
   4   6   4         70.60         49.46        12.59 o
   5   6   4        609.14        594.34        37.99 o
   6   6   4         32.33         46.98        14.87 o
   0   7   4        207.93        243.53        30.44 o
   1   7   4        362.50        375.64        24.88 o
   2   7   4       1222.79       1236.95        59.88 o
   3   7   4        638.24        623.57        86.96 o
   4   7   4         21.56         30.95        24.02 o
   5   7   4        175.22        155.97        16.02 o
   6   7   4        252.56        210.17        43.75 o
   0   8   4       2188.52       2244.76       118.91 o
   1   8   4        319.84        298.09        23.36 o
   2   8   4        297.53        311.48        28.32 o
   3   8   4        133.98        177.87        28.50 o
   4   8   4         14.58          3.18        11.66 o
   5   8   4         63.04         48.30        18.45 o
   0   9   4        301.27        290.93        30.65 o
   1   9   4        168.16        181.27        23.16 o
   2   9   4         23.46         22.96        25.18 o
   3   9   4        453.43        460.16        68.15 o
   4   9   4          1.19         34.95        21.57 o
   0  10   4        128.53         87.45        37.84 o
   1  10   4        225.78        216.68        27.25 o
   2   0   5       4556.30       4354.61       202.87 o
   4   0   5       4415.86       4766.56       272.37 o
   6   0   5        843.97        860.26        44.80 o
   8   0   5         73.26         48.95        29.81 o
   1   1   5       2855.49       2615.17        88.76 o
   2   1   5       1534.21       1496.22        90.60 o
   3   1   5        180.07        201.04        15.85 o
   4   1   5       2048.68       2024.21        77.25 o
   5   1   5        444.76        422.10        22.13 o
   6   1   5         89.70        105.61        13.94 o
   7   1   5        261.26        260.97        19.83 o
   8   1   5         46.72         38.93        21.51 o
   1   2   5       3219.42       3082.35       139.64 o
   2   2   5        263.57        289.44        20.15 o
   3   2   5       1265.93       1229.22        59.49 o
   4   2   5          3.54          0.00         7.10 o
   5   2   5        473.64        487.73        21.12 o
   6   2   5          1.99          0.00        10.29 o
   7   2   5        664.01        667.86        41.39 o
   8   2   5         17.70         16.44        21.52 o
   1   3   5       1227.20       1158.05        55.93 o
   2   3   5       1575.20       1613.73        67.17 o
   3   3   5         44.70         57.08         9.92 o
   4   3   5       1785.18       1714.04        57.47 o
   5   3   5         71.77         92.41        14.23 o
   6   3   5        214.54        240.77        17.51 o
   7   3   5        143.37        157.99        17.57 o
   1   4   5        510.33        513.04        25.01 o
   2   4   5       1291.97       1271.55        53.61 o
   3   4   5         20.69          9.99         9.62 o
   4   4   5       2278.36       2335.47       110.04 o
   5   4   5         80.30         63.70        12.40 o
   6   4   5        217.34        208.93        39.55 o
   7   4   5         16.80          0.00        24.93 o
   1   5   5       2356.50       2259.52       109.38 o
   2   5   5        847.87        797.33        74.91 o
   3   5   5        613.94        591.69        25.58 o
   4   5   5        790.18        781.94       107.97 o
   5   5   5        391.34        388.50        23.45 o
   6   5   5         42.57         45.52        12.41 o
   7   5   5        485.79        501.76        77.42 o
   1   6   5       2763.57       2844.11       101.45 o
   2   6   5         60.34         99.71        30.16 o
   3   6   5         43.26         33.44        14.79 o
   4   6   5        171.27        160.01        16.15 o
   5   6   5        242.42        217.50        17.25 o
   6   6   5          9.07         25.90        21.62 o
   1   7   5        598.88        609.72        28.79 o
   2   7   5        353.28        400.91        53.45 o
   3   7   5         99.48        106.91        17.70 o
   4   7   5        817.75        817.48        38.28 o
   5   7   5         77.46         57.57        17.81 o
   1   8   5        187.65        169.17        20.79 o
   2   8   5        667.12        630.68        39.29 o
   3   8   5         66.54         31.56        19.40 o
   4   8   5        617.34        560.75        34.26 o
   1   9   5        635.65        656.27        44.00 o
   2   9   5        128.57        121.28        21.45 o
   3   9   5         53.61         54.11        22.48 o
   1  10   5        678.64        653.59        46.12 o
   0   0   6       7710.46       8178.45       741.11 o
   2   0   6       6196.86       6430.96       300.91 o
   4   0   6        571.21        568.35        54.87 o
   6   0   6        567.76        599.40        55.27 o
   0   1   6        993.26        924.44        50.29 o
   1   1   6        184.73        197.58        14.14 o
   2   1   6       2866.25       2835.39        82.20 o
   3   1   6       2002.42       1859.25        60.86 o
   4   1   6        213.57        206.92        12.16 o
   5   1   6        438.40        449.60        15.47 o
   6   1   6        367.95        355.57        23.47 o
   7   1   6         35.96         33.76        12.20 o
   0   2   6        434.78        493.93        45.67 o
   1   2   6       1028.81        977.50        48.78 o
   2   2   6         60.34         77.89         9.82 o
   3   2   6       2548.37       2448.10        92.81 o
   4   2   6         72.26         67.66         9.83 o
   5   2   6       1341.52       1463.52        63.14 o
   6   2   6         38.10         21.07        14.54 o
   7   2   6         12.37          8.86        15.22 o
   0   3   6       1185.70       1137.08        70.14 o
   1   3   6        927.20        901.65        50.61 o
   2   3   6       2710.03       2798.43       121.19 o
   3   3   6        505.46        491.17        19.50 o
   4   3   6        200.81        223.45        14.64 o
   5   3   6        209.32        206.33        13.69 o
   6   3   6        201.27        191.81        19.41 o
   7   3   6          7.94         26.59        15.39 o
   0   4   6       3467.66       3419.92       250.25 o
   1   4   6        134.04        154.31        31.17 o
   2   4   6       1051.74       1035.69        42.01 o
   3   4   6        485.13        463.76        78.99 o
   4   4   6          0.94         17.10        16.43 o
   5   4   6         20.93         29.56        19.59 o
   6   4   6        618.24        641.07        43.55 o
   7   4   6          0.59          0.00        20.79 o
   0   5   6       2140.80       2151.06       169.84 o
   1   5   6        147.08        123.80        15.43 o
   2   5   6        375.26        373.94        26.55 o
   3   5   6       2898.16       3088.21       214.60 o
   4   5   6         34.74         37.50        13.70 o
   5   5   6        607.86        655.02        28.65 o
   6   5   6        130.09        109.02        14.56 o
   0   6   6        214.06        228.29        26.78 o
   1   6   6        711.93        683.59        34.95 o
   2   6   6        115.91         93.47        27.52 o
   3   6   6       1175.98       1170.90        98.91 o
   4   6   6         48.82         42.02        14.31 o
   5   6   6        651.95        619.00        38.45 o
   6   6   6         31.61          7.87        23.86 o
   0   7   6       1730.94       1631.38       125.48 o
   1   7   6        315.76        329.63        23.32 o
   2   7   6        212.35        230.75        32.73 o
   3   7   6        137.94        129.28        16.68 o
   4   7   6         75.61         78.10        30.81 o
   5   7   6        321.78        304.39        26.77 o
   0   8   6       1271.32       1200.07        92.46 o
   1   8   6         10.53         24.76        19.47 o
   2   8   6        313.71        298.35        29.26 o
   3   8   6        192.87        163.85        19.83 o
   4   8   6         29.96         50.11        23.29 o
   0   9   6        196.49         81.69        42.15 o
   1   9   6        154.01        113.02        28.97 o
   2   9   6         30.98         75.49        21.48 o
   3   9   6        457.90        424.26        38.49 o
   2   0   7       5450.24       5873.68       276.68 o
   4   0   7       2493.34       2583.85       134.00 o
   6   0   7        188.01        213.07        18.65 o
   1   1   7       1620.76       1649.16        57.26 o
   2   1   7       1594.89       1584.39        54.18 o
   3   1   7        171.02        164.40        10.88 o
   4   1   7       1002.99        995.27        37.98 o
   5   1   7        130.12        136.75         9.97 o
   6   1   7        124.74        117.39        10.78 o
   7   1   7        322.31        271.10        29.81 o
   1   2   7       4082.38       4085.29       131.30 o
   2   2   7         76.10         84.42        10.95 o
   3   2   7        147.89        157.38        12.84 o
   4   2   7         28.73         26.42         8.19 o
   5   2   7        318.50        353.62        20.64 o
   6   2   7         37.49         20.78        15.08 o
   7   2   7        366.73        393.75        28.61 o
   1   3   7        874.39        909.41        41.52 o
   2   3   7       1251.71       1201.13        42.03 o
   3   3   7        103.08        128.62        16.35 o
   4   3   7       1137.39       1179.69        39.36 o
   5   3   7        145.30        172.64        13.37 o
   6   3   7        158.64        155.22        16.93 o
   7   3   7         44.03         34.63        15.01 o
   1   4   7        284.64        292.82        35.88 o
   2   4   7       1440.01       1473.34        60.35 o
   3   4   7         30.43         76.02        55.17 o
   4   4   7       1261.16       1390.31        79.79 o
   5   4   7         21.05         46.97        20.13 o
   6   4   7        186.83        189.95        16.84 o
   7   4   7         23.16         15.20        24.32 o
   1   5   7       2689.61       2606.64       144.91 o
   2   5   7        734.61        715.12        38.46 o
   3   5   7        232.76        209.28        18.94 o
   4   5   7        294.19        278.63        35.82 o
   5   5   7        293.11        283.96        47.81 o
   6   5   7         62.40         89.59        45.01 o
   1   6   7       1298.80       1270.37        74.59 o
   2   6   7         98.56        149.80        19.60 o
   3   6   7        263.18        313.73        23.68 o
   4   6   7         29.08         29.98        16.97 o
   5   6   7        238.57        265.71        22.10 o
   6   6   7         16.60         45.43        18.33 o
   1   7   7        380.94        354.24        29.30 o
   2   7   7        773.15        730.74        46.35 o
   3   7   7         32.36         30.59        36.74 o
   4   7   7        420.43        452.19        31.12 o
   5   7   7         23.69         34.53        35.18 o
   1   8   7        112.43        117.02        22.78 o
   2   8   7        408.66        432.98        34.61 o
   3   8   7         67.50         54.39        17.78 o
   4   8   7        405.59        367.11        30.54 o
   1   9   7        560.22        510.66        43.23 o
   2   9   7         10.26          0.00        19.76 o
   0   0   8       7579.70       8450.60       452.78 o
   2   0   8       1899.13       1895.78        94.19 o
   4   0   8        412.30        445.27        22.75 o
   6   0   8        463.35        448.23        41.50 o
   0   1   8       4234.53       4243.55       185.26 o
   1   1   8         92.07        120.19        18.08 o
   2   1   8        182.32        180.25        11.62 o
   3   1   8       1275.61       1401.76        69.40 o
   4   1   8          0.39         27.36         9.52 o
   5   1   8        446.28        457.96       140.32 o
   6   1   8        204.78        217.37        13.60 o
   7   1   8         10.88         16.54        12.83 o
   0   2   8         77.65         88.01        19.84 o
   1   2   8        523.07        559.56        20.30 o
   2   2   8         15.45         18.21        11.05 o
   3   2   8       3232.61       3601.03       116.79 o
   4   2   8         67.87         50.86         8.26 o
   5   2   8        258.92        273.91        17.02 o
   6   2   8         27.67        103.60        35.09 o
   7   2   8         32.24         36.77        16.83 o
   0   3   8       2611.00       2691.87       138.53 o
   1   3   8        111.50        113.82        29.08 o
   2   3   8        599.13        594.28        24.01 o
   3   3   8        497.69        548.97        76.86 o
   4   3   8         83.15         72.20        27.08 o
   5   3   8        267.37        273.35        20.23 o
   6   3   8        383.99        371.54        25.95 o
   7   3   8          5.67         51.82       160.99 o
   0   4   8       2710.31       2711.86       158.63 o
   1   4   8         57.22        102.92        46.88 o
   2   4   8        867.80        963.06        70.88 o
   3   4   8        214.61        326.27       166.29 o
   4   4   8         54.12         61.38        18.92 o
   5   4   8          9.00         18.91        11.40 o
   6   4   8        239.78        249.33        21.91 o
   0   5   8       1055.84       1253.65        94.22 o
   1   5   8       1562.75       1680.17        80.50 o
   2   5   8        155.28        125.82        19.79 o
   3   5   8        984.51        942.43        59.12 o
   4   5   8          5.88         26.93        17.46 o
   5   5   8        275.11        271.92        20.64 o
   6   5   8        110.61        140.70        51.74 o
   0   6   8        133.75        188.97        27.32 o
   1   6   8        239.12        206.49        24.30 o
   2   6   8        180.68        159.69        17.24 o
   3   6   8        827.53        853.80        51.41 o
   4   6   8         60.67         56.40        16.58 o
   5   6   8        497.81        548.13        77.06 o
   0   7   8       1429.68       1865.36       619.91 o
   1   7   8         24.07         31.44        62.99 o
   2   7   8        258.92        255.57        22.37 o
   3   7   8        296.11        312.20        87.48 o
   4   7   8         59.58         94.90        35.29 o
   0   8   8        682.03        736.96        63.25 o
   1   8   8        105.78        108.68        21.39 o
   2   8   8        212.14        188.50        22.16 o
   3   8   8         64.52         98.20        22.78 o
   0   9   8         24.29         53.33        36.98 o
   1   9   8        215.75        172.88        27.34 o
   2   0   9       2618.02       2643.66       157.20 o
   4   0   9       1452.07       1580.74        91.48 o
   6   0   9         82.19         99.85        18.90 o
   1   1   9       1189.99       1286.26        42.13 o
   2   1   9        854.95        918.05        29.00 o
   3   1   9        104.88        136.43        17.65 o
   4   1   9        559.75        635.70        26.11 o
   5   1   9        167.44        139.62        13.61 o
   6   1   9        118.28        114.90        11.42 o
   7   1   9        106.64         91.32        17.30 o
   1   2   9       2750.60       2883.09        87.04 o
   2   2   9        112.65        108.44        80.10 o
   3   2   9         14.88         28.55        13.72 o
   4   2   9         81.67         64.77        11.04 o
   5   2   9        248.00        260.32        17.15 o
   6   2   9         26.73         35.99        12.88 o
   1   3   9        416.47        453.35        21.78 o
   2   3   9       1012.05       1131.18        47.58 o
   3   3   9         67.11         66.99        12.00 o
   4   3   9        676.77        688.36        36.31 o
   5   3   9         21.38         21.98        12.79 o
   6   3   9         35.59         43.89        15.25 o
   1   4   9         69.48         42.77        19.19 o
   2   4   9       1144.34       1161.85        58.01 o
   3   4   9         18.13         18.55        15.07 o
   4   4   9        783.75        866.08        40.38 o
   5   4   9         12.21         27.39        10.96 o
   6   4   9         72.60         81.39        19.38 o
   1   5   9       1622.53       1786.54        73.99 o
   2   5   9        115.29        221.58        68.74 o
   3   5   9         51.90         34.09        33.67 o
   4   5   9        349.34        390.61        31.17 o
   5   5   9        150.00        161.31        17.02 o
   1   6   9       1016.39       1029.45        52.42 o
   2   6   9         38.74         87.72        35.51 o
   3   6   9         69.98         65.81        20.06 o
   4   6   9         64.40         31.50        16.23 o
   5   6   9         85.90        109.42        27.59 o
   1   7   9        205.87        220.03        26.78 o
   2   7   9        563.66        552.32        44.72 o
   3   7   9         19.48         45.13        28.09 o
   4   7   9        293.63        298.91        30.47 o
   1   8   9        132.70        126.75        26.24 o
   2   8   9        197.91        177.79        85.18 o
   0   0  10       3496.74       3743.62       190.69 o
   2   0  10        656.13        685.93        78.06 o
   4   0  10         23.84         35.29        13.26 o
   6   0  10        399.79        409.21        44.81 o
   0   1  10        500.65        542.52        57.31 o
   1   1  10        563.43        640.32        21.73 o
   2   1  10        827.31        870.59        33.29 o
   3   1  10        498.84        573.21        22.46 o
   4   1  10         32.56         17.96        12.98 o
   5   1  10        169.59        191.93        19.81 o
   6   1  10        107.51        138.51        12.74 o
   0   2  10        349.24        417.48        49.01 o
   1   2  10       1157.13       1280.93        38.02 o
   2   2  10        235.28        248.10        19.19 o
   3   2  10        723.71        756.81        38.86 o
   4   2  10         29.30         30.30        12.97 o
   5   2  10        535.47        597.02        26.08 o
   6   2  10         11.41          0.78        12.26 o
   0   3  10       1794.29       1925.21        96.23 o
   1   3  10         32.48         31.37        15.19 o
   2   3  10        258.59        300.97        16.77 o
   3   3  10        219.83        277.36        56.57 o
   4   3  10         57.18         56.45        14.02 o
   5   3  10        162.35        195.46        19.07 o
   6   3  10        114.54        118.05        16.19 o
   0   4  10       1760.36       1828.48       124.78 o
   1   4  10         23.60          8.39        16.16 o
   2   4  10        474.11        544.50        31.00 o
   3   4  10         73.74         68.31        19.14 o
   4   4  10         28.30         45.33        14.26 o
   5   4  10         28.81         53.78        12.09 o
   0   5  10        242.65        286.58        46.60 o
   1   5  10        149.62        138.43        23.83 o
   2   5  10        248.32        207.71        33.30 o
   3   5  10        831.25        852.85        57.76 o
   4   5  10         25.00         17.67        25.92 o
   5   5  10        183.60        190.92        23.45 o
   0   6  10        370.50        359.10        43.18 o
   1   6  10        244.40        245.83        39.29 o
   2   6  10         38.73         28.63        17.41 o
   3   6  10        612.46        655.92        48.94 o
   4   6  10         12.95         28.50        34.29 o
   0   7  10        625.29        681.97        73.25 o
   1   7  10         36.87         44.13        31.01 o
   2   7  10        196.11        220.20        25.23 o
   3   7  10         88.76        110.02        31.74 o
   0   8  10        287.06        326.65        64.43 o
   1   8  10         48.85          3.59        21.82 o
   2   0  11        710.70        848.85        40.95 o
   4   0  11        717.40        854.74        57.35 o
   6   0  11         92.83         83.37        27.11 o
   1   1  11        769.20        888.51        31.67 o
   2   1  11        296.10        376.04        18.32 o
   3   1  11         35.02         30.83        10.68 o
   4   1  11        461.78        525.91        20.41 o
   5   1  11         47.09         70.89        13.96 o
   6   1  11         33.54         12.93        14.42 o
   1   2  11        935.16       1034.44        35.79 o
   2   2  11         74.40         88.33        29.29 o
   3   2  11        156.80        215.36        17.79 o
   4   2  11         75.39         97.90        12.06 o
   5   2  11        154.11        153.10        14.62 o
   1   3  11        229.69        274.06        15.41 o
   2   3  11        600.30        665.87        27.94 o
   3   3  11         69.16         58.34        12.78 o
   4   3  11        249.24        292.87        20.57 o
   5   3  11         36.34         37.76        20.80 o
   1   4  11         66.88         20.13        17.32 o
   2   4  11        565.11        569.09        34.05 o
   3   4  11          0.30          0.00        13.74 o
   4   4  11        438.52        495.44        29.93 o
   5   4  11          7.79          0.00        16.77 o
   1   5  11        387.72        444.88        29.40 o
   2   5  11        101.91        125.80        27.14 o
   3   5  11        111.26        152.59        26.84 o
   4   5  11         71.83         82.26        22.80 o
   1   6  11        661.23        710.32       109.76 o
   2   6  11         64.63         67.63        22.05 o
   3   6  11         11.79         11.73        13.75 o
   1   7  11         84.74         90.93        22.91 o
   2   7  11        174.08        231.18        29.18 o
   0   0  12        981.26       1239.59        94.97 o
   2   0  12        231.83        261.43        26.32 o
   4   0  12         18.40         15.21        20.06 o
   0   1  12        951.27       1236.93        74.16 o
   1   1  12        205.02        225.79        17.07 o
   2   1  12         86.88         81.45        10.91 o
   3   1  12        305.72        380.37        21.24 o
   4   1  12         10.08         42.94        10.47 o
   5   1  12        131.52        113.73        14.89 o
   0   2  12        249.71        264.37        41.77 o
   1   2  12         52.96         58.89         9.92 o
   2   2  12         47.63         55.56        20.83 o
   3   2  12        551.21        619.95        35.54 o
   4   2  12         14.26          8.32        12.10 o
   5   2  12        256.33        276.16        23.25 o
   0   3  12        681.69        890.45        76.30 o
   1   3  12         34.69         37.41        17.43 o
   2   3  12        165.06        194.68        14.22 o
   3   3  12        224.90        265.73        18.77 o
   4   3  12          3.71          0.00        17.44 o
   5   3  12         52.82         60.89        16.28 o
   0   4  12        776.95        902.29        68.11 o
   1   4  12         36.47         17.77        24.53 o
   2   4  12        215.80        258.02        30.54 o
   3   4  12         28.86         31.13        18.34 o
   4   4  12         16.35         24.90        15.07 o
   0   5  12         79.35        140.29        29.27 o
   1   5  12         63.53         74.97        21.62 o
   2   5  12        121.37        131.32        26.31 o
   3   5  12        176.11        230.51        25.84 o
   0   6  12         19.42         26.54        33.10 o
   1   6  12         78.61         81.23        25.79 o
   2   6  12         38.48         89.21        26.72 o
   2   0  13        151.68        168.70        24.49 o
   4   0  13        358.88        422.83        57.26 o
   1   1  13        198.91        271.41        18.08 o
   2   1  13        239.30        283.97        17.13 o
   3   1  13         81.07         91.72        12.86 o
   4   1  13        159.44        209.48        21.51 o
   1   2  13        378.89        404.36        26.18 o
   2   2  13         59.39         61.93         9.70 o
   3   2  13         55.19         40.77        17.40 o
   4   2  13          2.75         12.73        13.16 o
   1   3  13        227.52        249.47        29.82 o
   2   3  13         69.16         91.47        16.16 o
   3   3  13          2.03          0.00        15.15 o
   4   3  13        215.78        259.59        19.89 o
   1   4  13         33.52         30.97        18.58 o
   2   4  13        156.32        205.58        29.27 o
   3   4  13         11.23         18.11        38.98 o
   1   5  13        193.76        246.30        39.26 o
   2   5  13         57.79         92.10        23.62 o
   0   0  14        253.55        332.56        38.54 o
   2   0  14        179.90        236.29        47.09 o
   0   1  14        254.97        349.15        45.87 o
   1   1  14         92.88        112.40        17.04 o
   2   1  14        128.06        129.44        20.11 o
   3   1  14         93.72        118.52        14.99 o
   0   2  14         44.49         17.12        25.55 o
   1   2  14         67.85         75.73        10.03 o
   2   2  14         13.51          0.00        23.64 o
   3   2  14        200.90        200.93        28.05 o
   0   3  14        192.72        218.59        35.49 o
   1   3  14         58.66         63.80        36.95 o
   2   3  14         64.94         48.61        38.32 o
   3   3  14        115.97        186.40        24.84 o
   0   4  14        159.19        180.81        36.48 o
   1   4  14         33.78         19.90        33.86 o
   2   4  14        218.36        278.55        32.54 o
   2   0  15        139.17        184.49        26.93 o
   1   1  15        119.77        179.53        21.73 o
   2   1  15         76.49        107.30        17.80 o
   1   2  15        194.32        232.95        31.49 o
                                                
